# Supplementary material for: ScreenSeed as a novel high throughput seed germination phenotyping method
Source: Sci Rep. 2021 Jan 14;11:1404. doi: 10.1038/s41598-020-79115-2 (PMC7809209; doi:10.1038/s41598-020-79115-2)
Supplement: Supplementary file 2 — Supplementary Information 2. [file 41598_2020_79115_MOESM2_ESM.zip]

Archive with 163 entries (161 files):
- PictureOneWell/
- PictureOneWell/D5/
- PictureOneWell/D5/90_592476
- PictureOneWell/D5/52_585176
- PictureOneWell/D5/13_577844
- PictureOneWell/D5/70_588568
- PictureOneWell/D5/156_605209
- PictureOneWell/D5/83_591083
- PictureOneWell/D5/0_575350
- PictureOneWell/D5/41_583070
- PictureOneWell/D5/139_601819
- PictureOneWell/D5/134_600917
- PictureOneWell/D5/56_585888
- PictureOneWell/D5/117_597619
- PictureOneWell/D5/124_598943
- PictureOneWell/D5/27_580309
- PictureOneWell/D5/40_582825
- PictureOneWell/D5/24_579725
- PictureOneWell/D5/14_578074
- PictureOneWell/D5/138_601604
- PictureOneWell/D5/4_576114
- PictureOneWell/D5/46_583995
- PictureOneWell/D5/3_575940
- PictureOneWell/D5/34_581678
- PictureOneWell/D5/123_598765
- PictureOneWell/D5/1_575544
- PictureOneWell/D5/17_578376
- PictureOneWell/D5/92_592812
- PictureOneWell/D5/133_600736
- PictureOneWell/D5/101_594586
- PictureOneWell/D5/63_587279
- PictureOneWell/D5/137_601440
- PictureOneWell/D5/95_593373
- PictureOneWell/D5/81_590670
- PictureOneWell/D5/145_603131
- PictureOneWell/D5/69_588378
- PictureOneWell/D5/5_576291
- PictureOneWell/D5/126_599310
- PictureOneWell/D5/45_583781
- PictureOneWell/D5/76_589736
- PictureOneWell/D5/109_596056
- PictureOneWell/D5/47_584201
- PictureOneWell/D5/8_576903
- PictureOneWell/D5/91_592621
- PictureOneWell/D5/132_600523
- PictureOneWell/D5/78_590163
- PictureOneWell/D5/105_595326
- PictureOneWell/D5/118_597779
- PictureOneWell/D5/125_599172
- PictureOneWell/D5/65_587657
- PictureOneWell/D5/96_593623
- PictureOneWell/D5/86_591708
- PictureOneWell/D5/131_600292
- PictureOneWell/D5/107_595694
- PictureOneWell/D5/136_601229
- PictureOneWell/D5/29_580730
- PictureOneWell/D5/114_597083
- PictureOneWell/D5/51_584993
- PictureOneWell/D5/103_594922
- PictureOneWell/D5/149_603823
- PictureOneWell/D5/55_585758
- PictureOneWell/D5/110_596231
- PictureOneWell/D5/161_606367
- PictureOneWell/D5/16_578344
- PictureOneWell/D5/140_601995
- PictureOneWell/D5/102_594729
- PictureOneWell/D5/113_596894
- PictureOneWell/D5/157_605418
- PictureOneWell/D5/154_604790
- PictureOneWell/D5/23_579538
- PictureOneWell/D5/121_598432
- PictureOneWell/D5/87_591868
- PictureOneWell/D5/142_602421
- PictureOneWell/D5/2_575706
- PictureOneWell/D5/146_603261
- PictureOneWell/D5/130_600084
- PictureOneWell/D5/147_603466
- PictureOneWell/D5/88_592094
- PictureOneWell/D5/75_589552
- PictureOneWell/D5/36_582050
- PictureOneWell/D5/155_604989
- PictureOneWell/D5/120_598204
- PictureOneWell/D5/159_605793
- PictureOneWell/D5/37_582246
- PictureOneWell/D5/129_599879
- PictureOneWell/D5/11_577504
- PictureOneWell/D5/98_594001
- PictureOneWell/D5/119_598012
- PictureOneWell/D5/151_604265
- PictureOneWell/D5/42_583217
- PictureOneWell/D5/106_595477
- PictureOneWell/D5/148_603711
- PictureOneWell/D5/99_594128
- PictureOneWell/D5/59_586515
- PictureOneWell/D5/21_579223
- PictureOneWell/D5/58_586327
- PictureOneWell/D5/43_583412
- PictureOneWell/D5/85_591489
- PictureOneWell/D5/57_586106
- PictureOneWell/D5/25_579965
- PictureOneWell/D5/6_576536
- PictureOneWell/D5/54_585506
- PictureOneWell/D5/94_593174
- PictureOneWell/D5/30_580949
- PictureOneWell/D5/150_604099
- PictureOneWell/D5/9_577112
- PictureOneWell/D5/49_584522
- PictureOneWell/D5/158_605605
- PictureOneWell/D5/104_595157
- PictureOneWell/D5/93_593029
- PictureOneWell/D5/97_593824
- PictureOneWell/D5/116_597473
- PictureOneWell/D5/44_583576
- PictureOneWell/D5/84_591305
- PictureOneWell/D5/122_598598
- PictureOneWell/D5/71_588750
- PictureOneWell/D5/115_597207
- PictureOneWell/D5/135_601095
- PictureOneWell/D5/73_589203
- PictureOneWell/D5/127_599551
- PictureOneWell/D5/82_590874
- PictureOneWell/D5/144_602911
- PictureOneWell/D5/35_581845
- PictureOneWell/D5/143_602696
- PictureOneWell/D5/50_584746
- PictureOneWell/D5/26_580121
- PictureOneWell/D5/67_587981
- PictureOneWell/D5/112_596616
- PictureOneWell/D5/39_582654
- PictureOneWell/D5/128_599734
- PictureOneWell/D5/72_588971
- PictureOneWell/D5/32_581269
- PictureOneWell/D5/7_576656
- PictureOneWell/D5/60_586704
- PictureOneWell/D5/89_592215
- PictureOneWell/D5/62_587070
- PictureOneWell/D5/33_581522
- PictureOneWell/D5/20_579025
- PictureOneWell/D5/79_590351
- PictureOneWell/D5/18_578574
- PictureOneWell/D5/68_588197
- PictureOneWell/D5/141_602225
- PictureOneWell/D5/28_580512
- PictureOneWell/D5/153_604663
- PictureOneWell/D5/61_586915
- PictureOneWell/D5/22_579342
- PictureOneWell/D5/10_577305
- PictureOneWell/D5/80_590561
- PictureOneWell/D5/31_581113
- PictureOneWell/D5/38_582428
- PictureOneWell/D5/19_578819
- PictureOneWell/D5/160_606050
- PictureOneWell/D5/66_587788
- PictureOneWell/D5/111_596494
- PictureOneWell/D5/108_595892
- PictureOneWell/D5/74_589353
- PictureOneWell/D5/152_604425
- PictureOneWell/D5/12_577620
- PictureOneWell/D5/64_587433
- PictureOneWell/D5/100_594318
- PictureOneWell/D5/48_584401
- PictureOneWell/D5/53_585299
- PictureOneWell/D5/77_589971
