# Supplementary material for: ScreenSeed as a novel high throughput seed germination phenotyping method
Source: Sci Rep. 2021 Jan 14;11:1404. doi: 10.1038/s41598-020-79115-2 (PMC7809209; doi:10.1038/s41598-020-79115-2)
Supplement: Supplementary file 3 — Supplementary Information 3. [file 41598_2020_79115_MOESM3_ESM.xlsx]

## Sheet: Title 
Scientific Reports
Article title: ScreenSeed – A novel high throughput seed germination phenotyping method
Authors: Nicolas Merieux, Pierre Cordier Marie-Hélène Wagner, Sylvie Ducournau, Sophie Aligon, Dominique Job, Philippe Grappin, and Edwin Grappin (edwin.grappin@screenseed.com)
Supplementary information Data S3 - Germination time seed by seed of Col-0 accession in water condition.
The modality without any treatment was used to analyse the effect of number of seed by well on germination metrics and the edge effect in the microplate. Datasets of 4 experiments are compiled (id 189, id 193, id 198 and id 213 respectively)
Time of germinatiion completion after sowing is indicated in number of seconds after sowing for each germinated seed. Seeds that have no assigned germination time did not germinate during the experiment.

## Sheet: 189 - edge effect
seed number	an_id	well_name	td_id	modality	germination time (secondes)
0	189	1	7219	No Treatment	140509
1	189	1	7219	No Treatment	151297
2	189	1	7219	No Treatment	165391
3	189	1	7219	No Treatment	212235
4	189	1	7219	No Treatment	86483
5	189	2	7220	No Treatment	129244
6	189	2	7220	No Treatment	154429
7	189	2	7220	No Treatment	154429
8	189	2	7220	No Treatment	154429
9	189	2	7220	No Treatment	157971
10	189	2	7220	No Treatment	161764
11	189	2	7220	No Treatment	183301
12	189	2	7220	No Treatment	183301
13	189	2	7220	No Treatment	190347
14	189	2	7220	No Treatment	190347
15	189	2	7220	No Treatment	201501
16	189	2	7220	No Treatment	215634
17	189	2	7220	No Treatment	125613
18	189	3	7221	No Treatment	158254
19	189	3	7221	No Treatment	161773
20	189	3	7221	No Treatment	161773
21	189	3	7221	No Treatment	165353
22	189	3	7221	No Treatment	169086
23	189	3	7221	No Treatment	172748
24	189	3	7221	No Treatment	183544
25	189	3	7221	No Treatment	197799
26	189	3	7221	No Treatment	215799
27	189	3	7221	No Treatment	215799
28	189	3	7221	No Treatment	154674
29	189	4	7222	No Treatment	169047
30	189	4	7222	No Treatment	172725
31	189	4	7222	No Treatment	172725
32	189	4	7222	No Treatment	176123
33	189	4	7222	No Treatment	190464
34	189	4	7222	No Treatment	201513
35	189	4	7222	No Treatment	201513
36	189	4	7222	No Treatment	208434
37	189	4	7222	No Treatment	212105
38	189	4	7222	No Treatment	233628
39	189	4	7222	No Treatment	237260
40	189	4	7222	No Treatment	255300
41	189	4	7222	No Treatment	295080
42	189	4	7222	No Treatment	298486
43	189	4	7222	No Treatment	151123
44	189	5	7223	No Treatment	150919
45	189	5	7223	No Treatment	165531
46	189	5	7223	No Treatment	169217
47	189	5	7223	No Treatment	172761
48	189	5	7223	No Treatment	187006
49	189	5	7223	No Treatment	190834
50	189	5	7223	No Treatment	197977
51	189	5	7223	No Treatment	197977
52	189	5	7223	No Treatment	201279
53	189	5	7223	No Treatment	205133
54	189	5	7223	No Treatment	143938
55	189	6	7224	No Treatment	154442
56	189	6	7224	No Treatment	154442
57	189	6	7224	No Treatment	154442
58	189	6	7224	No Treatment	168934
59	189	6	7224	No Treatment	176058
60	189	6	7224	No Treatment	194227
61	189	6	7224	No Treatment	201413
62	189	6	7224	No Treatment	201413
63	189	6	7224	No Treatment	208508
64	189	6	7224	No Treatment	212014
65	189	6	7224	No Treatment	226559
66	189	6	7224	No Treatment	237455
67	189	6	7224	No Treatment	237455
68	189	6	7224	No Treatment	151107
69	189	7	7225	No Treatment	140375
70	189	7	7225	No Treatment	169182
71	189	7	7225	No Treatment	180055
72	189	7	7225	No Treatment	180055
73	189	7	7225	No Treatment	190621
74	189	7	7225	No Treatment	205215
75	189	7	7225	No Treatment	208839
76	189	7	7225	No Treatment	230448
77	189	7	7225	No Treatment	234106
78	189	7	7225	No Treatment	237408
79	189	7	7225	No Treatment	237408
80	189	7	7225	No Treatment	244638
81	189	7	7225	No Treatment	244638
82	189	7	7225	No Treatment	244638
83	189	7	7225	No Treatment	262694
84	189	7	7225	No Treatment	140375
85	189	8	7226	No Treatment	165662
86	189	8	7226	No Treatment	165662
87	189	8	7226	No Treatment	179820
88	189	8	7226	No Treatment	187097
89	189	8	7226	No Treatment	197860
90	189	8	7226	No Treatment	201566
91	189	8	7226	No Treatment	205198
92	189	8	7226	No Treatment	219435
93	189	8	7226	No Treatment	240928
94	189	8	7226	No Treatment
95	189	8	7226	No Treatment	136778
96	189	9	7227	No Treatment	165458
97	189	9	7227	No Treatment	165458
98	189	9	7227	No Treatment	172435
99	189	9	7227	No Treatment	172435
100	189	9	7227	No Treatment	183418
101	189	9	7227	No Treatment	197816
102	189	9	7227	No Treatment	201105
103	189	9	7227	No Treatment	219234
104	189	9	7227	No Treatment	222906
105	189	9	7227	No Treatment	147227
106	189	10	7228	No Treatment	140366
107	189	10	7228	No Treatment	147669
108	189	10	7228	No Treatment	169313
109	189	10	7228	No Treatment	169313
110	189	10	7228	No Treatment	172630
111	189	10	7228	No Treatment	190773
112	189	10	7228	No Treatment	194413
113	189	10	7228	No Treatment	215716
114	189	10	7228	No Treatment	219364
115	189	10	7228	No Treatment	219364
116	189	10	7228	No Treatment	223231
117	189	10	7228	No Treatment	258884
118	189	10	7228	No Treatment	277028
119	189	10	7228	No Treatment	125812
120	189	11	7229	No Treatment	172899
121	189	11	7229	No Treatment	187110
122	189	11	7229	No Treatment	201687
123	189	11	7229	No Treatment	201687
124	189	11	7229	No Treatment	201687
125	189	11	7229	No Treatment	201687
126	189	11	7229	No Treatment	208612
127	189	11	7229	No Treatment	233837
128	189	11	7229	No Treatment	154856
129	189	12	7230	No Treatment	129467
130	189	12	7230	No Treatment	151016
131	189	12	7230	No Treatment	161929
132	189	12	7230	No Treatment	179720
133	189	12	7230	No Treatment	183639
134	189	12	7230	No Treatment	183639
135	189	12	7230	No Treatment	187163
136	189	12	7230	No Treatment	197960
137	189	12	7230	No Treatment	201275
138	189	12	7230	No Treatment	201275
139	189	12	7230	No Treatment	205181
140	189	12	7230	No Treatment	205181
141	189	12	7230	No Treatment	223063
142	189	12	7230	No Treatment	230218
143	189	12	7230	No Treatment	244652
144	189	12	7230	No Treatment	248270
145	189	12	7230	No Treatment	129467
146	189	13	7231	No Treatment	169187
147	189	13	7231	No Treatment	172640
148	189	13	7231	No Treatment	176319
149	189	13	7231	No Treatment	201441
150	189	13	7231	No Treatment	151064
151	189	14	7232	No Treatment	169004
152	189	14	7232	No Treatment	172686
153	189	14	7232	No Treatment	176279
154	189	14	7232	No Treatment	176279
155	189	14	7232	No Treatment	186880
156	189	14	7232	No Treatment	186880
157	189	14	7232	No Treatment	190820
158	189	14	7232	No Treatment	143759
159	189	15	7233	No Treatment	154820
160	189	15	7233	No Treatment	158488
161	189	15	7233	No Treatment	169395
162	189	15	7233	No Treatment	169395
163	189	15	7233	No Treatment	172656
164	189	15	7233	No Treatment	180215
165	189	15	7233	No Treatment	183603
166	189	15	7233	No Treatment	194282
167	189	15	7233	No Treatment	205288
168	189	15	7233	No Treatment	208738
169	189	15	7233	No Treatment	219629
170	189	15	7233	No Treatment	226824
171	189	15	7233	No Treatment	244833
172	189	15	7233	No Treatment	244833
173	189	15	7233	No Treatment	273447
174	189	15	7233	No Treatment	122658
175	189	16	7234	No Treatment	162068
176	189	16	7234	No Treatment	162068
177	189	16	7234	No Treatment	176332
178	189	16	7234	No Treatment	183744
179	189	16	7234	No Treatment	183744
180	189	16	7234	No Treatment	198003
181	189	16	7234	No Treatment	198003
182	189	16	7234	No Treatment	198003
183	189	16	7234	No Treatment	205250
184	189	16	7234	No Treatment	208634
185	189	16	7234	No Treatment	215803
186	189	16	7234	No Treatment	215803
187	189	16	7234	No Treatment	151071
188	189	17	7235	No Treatment	154673
189	189	17	7235	No Treatment	154673
190	189	17	7235	No Treatment	168822
191	189	17	7235	No Treatment	168822
192	189	17	7235	No Treatment	168822
193	189	17	7235	No Treatment	194044
194	189	17	7235	No Treatment	194044
195	189	17	7235	No Treatment	194044
196	189	17	7235	No Treatment	197946
197	189	17	7235	No Treatment	204828
198	189	17	7235	No Treatment	226398
199	189	17	7235	No Treatment	136687
200	189	18	7236	No Treatment	136600
201	189	18	7236	No Treatment	165253
202	189	18	7236	No Treatment	165253
203	189	18	7236	No Treatment	165253
204	189	18	7236	No Treatment	179829
205	189	18	7236	No Treatment	183291
206	189	18	7236	No Treatment	197828
207	189	18	7236	No Treatment	204837
208	189	18	7236	No Treatment	204837
209	189	18	7236	No Treatment	204837
210	189	18	7236	No Treatment	222805
211	189	18	7236	No Treatment	230156
212	189	18	7236	No Treatment	233828
213	189	18	7236	No Treatment	233828
214	189	18	7236	No Treatment	136600
215	189	19	7237	No Treatment	136826
216	189	19	7237	No Treatment	154638
217	189	19	7237	No Treatment	162034
218	189	19	7237	No Treatment	194306
219	189	19	7237	No Treatment	194306
220	189	19	7237	No Treatment	194306
221	189	19	7237	No Treatment	194306
222	189	19	7237	No Treatment	198033
223	189	19	7237	No Treatment	212331
224	189	19	7237	No Treatment	223205
225	189	19	7237	No Treatment	233963
226	189	19	7237	No Treatment	237708
227	189	19	7237	No Treatment	244869
228	189	19	7237	No Treatment
229	189	19	7237	No Treatment	136826
230	189	20	7238	No Treatment	169155
231	189	20	7238	No Treatment	169155
232	189	20	7238	No Treatment	179759
233	189	20	7238	No Treatment	179759
234	189	20	7238	No Treatment	194366
235	189	20	7238	No Treatment	194366
236	189	20	7238	No Treatment	201273
237	189	20	7238	No Treatment	201273
238	189	20	7238	No Treatment
239	189	20	7238	No Treatment	169155
240	189	21	7239	No Treatment	154712
241	189	21	7239	No Treatment	179994
242	189	21	7239	No Treatment	183482
243	189	21	7239	No Treatment	194413
244	189	21	7239	No Treatment	194413
245	189	21	7239	No Treatment	208986
246	189	21	7239	No Treatment	212279
247	189	21	7239	No Treatment	219798
248	189	21	7239	No Treatment	219798
249	189	21	7239	No Treatment	226820
250	189	21	7239	No Treatment	233963
251	189	21	7239	No Treatment	248522
252	189	21	7239	No Treatment
253	189	21	7239	No Treatment	147691
254	189	22	7240	No Treatment	136452
255	189	22	7240	No Treatment	147253
256	189	22	7240	No Treatment	165453
257	189	22	7240	No Treatment	172678
258	189	22	7240	No Treatment	194084
259	189	22	7240	No Treatment	201240
260	189	22	7240	No Treatment	226616
261	189	22	7240	No Treatment	237166
262	189	22	7240	No Treatment	118588
263	189	23	7241	No Treatment	161891
264	189	23	7241	No Treatment	172331
265	189	23	7241	No Treatment	172331
266	189	23	7241	No Treatment	176098
267	189	23	7241	No Treatment	187072
268	189	23	7241	No Treatment	187072
269	189	23	7241	No Treatment	190552
270	189	23	7241	No Treatment	204773
271	189	23	7241	No Treatment	215635
272	189	23	7241	No Treatment	215635
273	189	23	7241	No Treatment	226548
274	189	23	7241	No Treatment	230019
275	189	23	7241	No Treatment
276	189	23	7241	No Treatment	158011
277	189	24	7242	No Treatment	147544
278	189	24	7242	No Treatment	151055
279	189	24	7242	No Treatment	151055
280	189	24	7242	No Treatment	154639
281	189	24	7242	No Treatment	165466
282	189	24	7242	No Treatment	176341
283	189	24	7242	No Treatment	201480
284	189	24	7242	No Treatment	222854
285	189	24	7242	No Treatment	222854
286	189	24	7242	No Treatment	222854
287	189	24	7242	No Treatment	222854
288	189	24	7242	No Treatment	230188
289	189	24	7242	No Treatment	276772
290	189	24	7242	No Treatment	280343
291	189	24	7242	No Treatment	280343
292	189	24	7242	No Treatment	284031
293	189	24	7242	No Treatment	284031
294	189	24	7242	No Treatment	143704
295	189	25	7243	No Treatment	150906
296	189	25	7243	No Treatment	169143
297	189	25	7243	No Treatment	169143
298	189	25	7243	No Treatment	176266
299	189	25	7243	No Treatment	176266
300	189	25	7243	No Treatment	187041
301	189	25	7243	No Treatment	197758
302	189	25	7243	No Treatment	223166
303	189	25	7243	No Treatment	150906
304	189	26	7244	No Treatment	133260
305	189	26	7244	No Treatment	137044
306	189	26	7244	No Treatment	147479
307	189	26	7244	No Treatment	151107
308	189	26	7244	No Treatment	172640
309	189	26	7244	No Treatment	205159
310	189	26	7244	No Treatment	219756
311	189	26	7244	No Treatment	133260
312	189	27	7245	No Treatment	139919
313	189	27	7245	No Treatment	151037
314	189	27	7245	No Treatment	151037
315	189	27	7245	No Treatment	161812
316	189	27	7245	No Treatment	161812
317	189	27	7245	No Treatment	165097
318	189	27	7245	No Treatment	179555
319	189	27	7245	No Treatment	208425
320	189	27	7245	No Treatment	215508
321	189	27	7245	No Treatment	215508
322	189	27	7245	No Treatment	233459
323	189	27	7245	No Treatment	237104
324	189	27	7245	No Treatment	237104
325	189	27	7245	No Treatment	237104
326	189	27	7245	No Treatment	251751
327	189	27	7245	No Treatment	139919
328	189	28	7246	No Treatment	158211
329	189	28	7246	No Treatment	158211
330	189	28	7246	No Treatment	161913
331	189	28	7246	No Treatment	183270
332	189	28	7246	No Treatment	183270
333	189	28	7246	No Treatment	194084
334	189	28	7246	No Treatment	194084
335	189	28	7246	No Treatment	204895
336	189	28	7246	No Treatment	204895
337	189	28	7246	No Treatment	204895
338	189	28	7246	No Treatment	215487
339	189	28	7246	No Treatment	219214
340	189	28	7246	No Treatment	136467
341	189	29	7247	No Treatment	133285
342	189	29	7247	No Treatment	133285
343	189	29	7247	No Treatment	143912
344	189	29	7247	No Treatment	143912
345	189	29	7247	No Treatment	169329
346	189	29	7247	No Treatment	169329
347	189	29	7247	No Treatment	187341
348	189	29	7247	No Treatment	190842
349	189	29	7247	No Treatment	198124
350	189	29	7247	No Treatment	216138
351	189	29	7247	No Treatment	219747
352	189	29	7247	No Treatment	233975
353	189	29	7247	No Treatment	233975
354	189	29	7247	No Treatment	284534
355	189	29	7247	No Treatment
356	189	29	7247	No Treatment	126199
357	189	30	7248	No Treatment	147557
358	189	30	7248	No Treatment	172925
359	189	30	7248	No Treatment	176262
360	189	30	7248	No Treatment	176262
361	189	30	7248	No Treatment	187436
362	189	30	7248	No Treatment	198128
363	189	30	7248	No Treatment	201661
364	189	30	7248	No Treatment	212444
365	189	30	7248	No Treatment	216069
366	189	30	7248	No Treatment	223092
367	189	30	7248	No Treatment	223092
368	189	30	7248	No Treatment	223092
369	189	30	7248	No Treatment	230535
370	189	30	7248	No Treatment	230535
371	189	30	7248	No Treatment	241240
372	189	30	7248	No Treatment	269824
373	189	30	7248	No Treatment
374	189	30	7248	No Treatment	147557
375	189	31	7249	No Treatment	161852
376	189	31	7249	No Treatment	165561
377	189	31	7249	No Treatment	187163
378	189	31	7249	No Treatment	194557
379	189	31	7249	No Treatment	194557
380	189	31	7249	No Treatment	208574
381	189	31	7249	No Treatment	219521
382	189	31	7249	No Treatment	244586
383	189	31	7249	No Treatment	248400
384	189	31	7249	No Treatment	147453
385	189	32	7250	No Treatment	158314
386	189	32	7250	No Treatment	180007
387	189	32	7250	No Treatment	187146
388	189	32	7250	No Treatment	190808
389	189	32	7250	No Treatment	215912
390	189	32	7250	No Treatment	230296
391	189	32	7250	No Treatment	233720
392	189	32	7250	No Treatment	237356
393	189	32	7250	No Treatment	248340
394	189	32	7250	No Treatment	280508
395	189	32	7250	No Treatment	133141
396	189	33	7251	No Treatment	161556
397	189	33	7251	No Treatment	172657
398	189	33	7251	No Treatment	183357
399	189	33	7251	No Treatment	194196
400	189	33	7251	No Treatment	197642
401	189	33	7251	No Treatment	208400
402	189	33	7251	No Treatment	211966
403	189	33	7251	No Treatment	215646
404	189	33	7251	No Treatment	222701
405	189	33	7251	No Treatment	222701
406	189	33	7251	No Treatment	226408
407	189	33	7251	No Treatment	154721
408	189	34	7252	No Treatment	158484
409	189	34	7252	No Treatment	165688
410	189	34	7252	No Treatment	179860
411	189	34	7252	No Treatment	187393
412	189	34	7252	No Treatment	197889
413	189	34	7252	No Treatment	201709
414	189	34	7252	No Treatment	215886
415	189	34	7252	No Treatment	223010
416	189	34	7252	No Treatment	233880
417	189	34	7252	No Treatment	244964
418	189	34	7252	No Treatment	244964
419	189	34	7252	No Treatment	151419
420	189	35	7253	No Treatment	194379
421	189	35	7253	No Treatment	198055
422	189	35	7253	No Treatment	201727
423	189	35	7253	No Treatment	201727
424	189	35	7253	No Treatment	230479
425	189	35	7253	No Treatment	230479
426	189	35	7253	No Treatment	237521
427	189	35	7253	No Treatment	169408
428	189	36	7254	No Treatment	165579
429	189	36	7254	No Treatment	165579
430	189	36	7254	No Treatment	176184
431	189	36	7254	No Treatment	176184
432	189	36	7254	No Treatment	179795
433	189	36	7254	No Treatment	183470
434	189	36	7254	No Treatment	183470
435	189	36	7254	No Treatment	186859
436	189	36	7254	No Treatment	194141
437	189	36	7254	No Treatment	205150
438	189	36	7254	No Treatment	212145
439	189	36	7254	No Treatment	215987
440	189	36	7254	No Treatment	226500
441	189	36	7254	No Treatment	269807
442	189	36	7254	No Treatment	161804
443	189	37	7255	No Treatment	125652
444	189	37	7255	No Treatment	143751
445	189	37	7255	No Treatment	150937
446	189	37	7255	No Treatment	168817
447	189	37	7255	No Treatment	193996
448	189	37	7255	No Treatment	193996
449	189	37	7255	No Treatment	208526
450	189	37	7255	No Treatment	219364
451	189	37	7255	No Treatment	122059
452	189	38	7256	No Treatment	150947
453	189	38	7256	No Treatment	154614
454	189	38	7256	No Treatment	158276
455	189	38	7256	No Treatment	161804
456	189	38	7256	No Treatment	161804
457	189	38	7256	No Treatment	169009
458	189	38	7256	No Treatment	197517
459	189	38	7256	No Treatment	197517
460	189	38	7256	No Treatment	204716
461	189	38	7256	No Treatment	212019
462	189	38	7256	No Treatment
463	189	38	7256	No Treatment
464	189	38	7256	No Treatment	140194
465	189	39	7257	No Treatment	165532
466	189	39	7257	No Treatment	169074
467	189	39	7257	No Treatment	176175
468	189	39	7257	No Treatment	179746
469	189	39	7257	No Treatment	194375
470	189	39	7257	No Treatment	204994
471	189	39	7257	No Treatment	208609
472	189	39	7257	No Treatment	230114
473	189	39	7257	No Treatment	161647
474	189	40	7258	No Treatment	147462
475	189	40	7258	No Treatment	158385
476	189	40	7258	No Treatment	176488
477	189	40	7258	No Treatment	187255
478	189	40	7258	No Treatment	190800
479	189	40	7258	No Treatment	197738
480	189	40	7258	No Treatment	201588
481	189	40	7258	No Treatment	208587
482	189	40	7258	No Treatment	133142
483	189	41	7259	No Treatment	151293
484	189	41	7259	No Treatment	158466
485	189	41	7259	No Treatment	158466
486	189	41	7259	No Treatment	169364
487	189	41	7259	No Treatment	176497
488	189	41	7259	No Treatment	183752
489	189	41	7259	No Treatment	190725
490	189	41	7259	No Treatment	190725
491	189	41	7259	No Treatment	201539
492	189	41	7259	No Treatment	212296
493	189	41	7259	No Treatment	143928
494	189	42	7260	No Treatment	151105
495	189	42	7260	No Treatment	154795
496	189	42	7260	No Treatment	158384
497	189	42	7260	No Treatment	158384
498	189	42	7260	No Treatment	183556
499	189	42	7260	No Treatment	183556
500	189	42	7260	No Treatment	197667
501	189	42	7260	No Treatment	204966
502	189	42	7260	No Treatment	208816
503	189	42	7260	No Treatment	219577
504	189	42	7260	No Treatment	226754
505	189	42	7260	No Treatment	230209
506	189	42	7260	No Treatment	233915
507	189	42	7260	No Treatment	248226
508	189	42	7260	No Treatment	262420
509	189	42	7260	No Treatment	269967
510	189	42	7260	No Treatment	151105
511	189	43	7261	No Treatment	151402
512	189	43	7261	No Treatment	161902
513	189	43	7261	No Treatment	169312
514	189	43	7261	No Treatment	169312
515	189	43	7261	No Treatment	169312
516	189	43	7261	No Treatment	172994
517	189	43	7261	No Treatment	176375
518	189	43	7261	No Treatment	187232
519	189	43	7261	No Treatment	187232
520	189	43	7261	No Treatment	194600
521	189	43	7261	No Treatment	208803
522	189	43	7261	No Treatment	219799
523	189	43	7261	No Treatment	151402
524	189	44	7262	No Treatment	129659
525	189	44	7262	No Treatment	129659
526	189	44	7262	No Treatment	136666
527	189	44	7262	No Treatment	136666
528	189	44	7262	No Treatment	151020
529	189	44	7262	No Treatment	158489
530	189	44	7262	No Treatment	165623
531	189	44	7262	No Treatment	212206
532	189	44	7262	No Treatment	223098
533	189	44	7262	No Treatment	230089
534	189	44	7262	No Treatment	237670
535	189	44	7262	No Treatment	237670
536	189	44	7262	No Treatment	122438
537	189	45	7263	No Treatment	147621
538	189	45	7263	No Treatment	158492
539	189	45	7263	No Treatment	158492
540	189	45	7263	No Treatment	158492
541	189	45	7263	No Treatment	162051
542	189	45	7263	No Treatment	168943
543	189	45	7263	No Treatment	172730
544	189	45	7263	No Treatment	172730
545	189	45	7263	No Treatment	187106
546	189	45	7263	No Treatment	201487
547	189	45	7263	No Treatment	208786
548	189	45	7263	No Treatment	208786
549	189	45	7263	No Treatment	215747
550	189	45	7263	No Treatment	233888
551	189	45	7263	No Treatment	143933
552	189	46	7264	No Treatment	165562
553	189	46	7264	No Treatment	168922
554	189	46	7264	No Treatment	172739
555	189	46	7264	No Treatment	190487
556	189	46	7264	No Treatment	194005
557	189	46	7264	No Treatment	197747
558	189	46	7264	No Treatment	201418
559	189	46	7264	No Treatment	208617
560	189	46	7264	No Treatment	208617
561	189	46	7264	No Treatment	165562
562	189	47	7265	No Treatment	161977
563	189	47	7265	No Treatment	183766
564	189	47	7265	No Treatment	183766
565	189	47	7265	No Treatment	190760
566	189	47	7265	No Treatment	201379
567	189	47	7265	No Treatment	205368
568	189	47	7265	No Treatment	223145
569	189	47	7265	No Treatment	226765
570	189	47	7265	No Treatment	233851
571	189	47	7265	No Treatment	241210
572	189	47	7265	No Treatment	161977
573	189	48	7266	No Treatment
574	189	48	7266	No Treatment
575	189	48	7266	No Treatment
576	189	48	7266	No Treatment
577	189	48	7266	No Treatment
578	189	48	7266	No Treatment
579	189	48	7266	No Treatment
580	189	48	7266	No Treatment
581	189	48	7266	No Treatment
582	189	48	7266	No Treatment
583	189	48	7266	No Treatment
584	189	48	7266	No Treatment
585	189	48	7266	No Treatment	104507
586	189	49	7267	No Treatment	161668
587	189	49	7267	No Treatment	165457
588	189	49	7267	No Treatment	165457
589	189	49	7267	No Treatment	165457
590	189	49	7267	No Treatment	183495
591	189	49	7267	No Treatment	187185
592	189	49	7267	No Treatment	201553
593	189	49	7267	No Treatment	147365
594	189	50	7268	No Treatment	140171
595	189	50	7268	No Treatment	162034
596	189	50	7268	No Treatment	165388
597	189	50	7268	No Treatment	172648
598	189	50	7268	No Treatment	183443
599	189	50	7268	No Treatment	194201
600	189	50	7268	No Treatment	226782
601	189	50	7268	No Treatment	140171
602	189	51	7269	No Treatment	183718
603	189	51	7269	No Treatment	190713
604	189	51	7269	No Treatment	197790
605	189	51	7269	No Treatment	208629
606	189	51	7269	No Treatment	216117
607	189	51	7269	No Treatment	169039
608	189	52	7270	No Treatment	168999
609	189	52	7270	No Treatment	176027
610	189	52	7270	No Treatment	179633
611	189	52	7270	No Treatment	179633
612	189	52	7270	No Treatment	197642
613	189	52	7270	No Treatment	204724
614	189	52	7270	No Treatment	223045
615	189	52	7270	No Treatment	165200
616	189	53	7271	No Treatment	165240
617	189	53	7271	No Treatment	187055
618	189	53	7271	No Treatment	190405
619	189	53	7271	No Treatment	190405
620	189	53	7271	No Treatment	201202
621	189	53	7271	No Treatment	219413
622	189	53	7271	No Treatment	219413
623	189	53	7271	No Treatment	226512
624	189	53	7271	No Treatment	233764
625	189	53	7271	No Treatment	233764
626	189	53	7271	No Treatment	125726
627	189	54	7272	No Treatment	183279
628	189	54	7272	No Treatment	205119
629	189	54	7272	No Treatment	208743
630	189	54	7272	No Treatment	208743
631	189	54	7272	No Treatment	212375
632	189	54	7272	No Treatment	212375
633	189	54	7272	No Treatment	212375
634	189	54	7272	No Treatment	216051
635	189	54	7272	No Treatment	216051
636	189	54	7272	No Treatment	230370
637	189	54	7272	No Treatment	230370
638	189	54	7272	No Treatment	147465
639	189	55	7273	No Treatment	201058
640	189	55	7273	No Treatment	201058
641	189	55	7273	No Treatment	204864
642	189	55	7273	No Treatment	212263
643	189	55	7273	No Treatment	212263
644	189	55	7273	No Treatment	215825
645	189	55	7273	No Treatment	222963
646	189	55	7273	No Treatment	222963
647	189	55	7273	No Treatment	165323
648	189	56	7274	No Treatment	183448
649	189	56	7274	No Treatment	190769
650	189	56	7274	No Treatment	194327
651	189	56	7274	No Treatment	197668
652	189	56	7274	No Treatment	201248
653	189	56	7274	No Treatment	201248
654	189	56	7274	No Treatment	208582
655	189	56	7274	No Treatment	219248
656	189	56	7274	No Treatment	219248
657	189	56	7274	No Treatment	262482
658	189	56	7274	No Treatment	176362
659	189	57	7275	No Treatment	176514
660	189	57	7275	No Treatment	190564
661	189	57	7275	No Treatment	201618
662	189	57	7275	No Treatment	216008
663	189	57	7275	No Treatment	216008
664	189	57	7275	No Treatment	216008
665	189	57	7275	No Treatment	223171
666	189	57	7275	No Treatment	223171
667	189	57	7275	No Treatment	223171
668	189	57	7275	No Treatment	237630
669	189	57	7275	No Treatment	237630
670	189	57	7275	No Treatment	244682
671	189	57	7275	No Treatment	244682
672	189	57	7275	No Treatment	151298
673	189	58	7276	No Treatment	162164
674	189	58	7276	No Treatment	201548
675	189	58	7276	No Treatment	208612
676	189	58	7276	No Treatment	212393
677	189	58	7276	No Treatment	226681
678	189	58	7276	No Treatment	226681
679	189	58	7276	No Treatment	230353
680	189	58	7276	No Treatment	233793
681	189	58	7276	No Treatment	237495
682	189	58	7276	No Treatment	237495
683	189	58	7276	No Treatment	251833
684	189	58	7276	No Treatment	255348
685	189	58	7276	No Treatment	158392
686	189	59	7277	No Treatment	165492
687	189	59	7277	No Treatment	179782
688	189	59	7277	No Treatment	190560
689	189	59	7277	No Treatment	197733
690	189	59	7277	No Treatment	208465
691	189	59	7277	No Treatment	208465
692	189	59	7277	No Treatment	219348
693	189	59	7277	No Treatment	219348
694	189	59	7277	No Treatment	230283
695	189	59	7277	No Treatment	244608
696	189	59	7277	No Treatment
697	189	59	7277	No Treatment	165492
698	189	60	7278	No Treatment	176562
699	189	60	7278	No Treatment	176562
700	189	60	7278	No Treatment	176562
701	189	60	7278	No Treatment	183531
702	189	60	7278	No Treatment	183531
703	189	60	7278	No Treatment	183531
704	189	60	7278	No Treatment	194218
705	189	60	7278	No Treatment	198011
706	189	60	7278	No Treatment	198011
707	189	60	7278	No Treatment	237361
708	189	60	7278	No Treatment	241041
709	189	60	7278	No Treatment	291461
710	189	60	7278	No Treatment	305850
711	189	60	7278	No Treatment
712	189	60	7278	No Treatment	161913
713	189	61	7279	No Treatment	179999
714	189	61	7279	No Treatment	187145
715	189	61	7279	No Treatment	190886
716	189	61	7279	No Treatment	194504
717	189	61	7279	No Treatment	205124
718	189	61	7279	No Treatment	205124
719	189	61	7279	No Treatment	223140
720	189	61	7279	No Treatment	226603
721	189	61	7279	No Treatment	248331
722	189	61	7279	No Treatment	262842
723	189	61	7279	No Treatment	266244
724	189	61	7279	No Treatment	284461
725	189	61	7279	No Treatment	133107
726	189	62	7280	No Treatment	158549
727	189	62	7280	No Treatment	165440
728	189	62	7280	No Treatment	183552
729	189	62	7280	No Treatment	194287
730	189	62	7280	No Treatment	194287
731	189	62	7280	No Treatment	197980
732	189	62	7280	No Treatment	197980
733	189	62	7280	No Treatment	197980
734	189	62	7280	No Treatment	201605
735	189	62	7280	No Treatment	208786
736	189	62	7280	No Treatment	223010
737	189	62	7280	No Treatment	158549
738	189	63	7281	No Treatment	161929
739	189	63	7281	No Treatment	183413
740	189	63	7281	No Treatment	187384
741	189	63	7281	No Treatment	187384
742	189	63	7281	No Treatment	187384
743	189	63	7281	No Treatment	205107
744	189	63	7281	No Treatment	212223
745	189	63	7281	No Treatment	161929
746	189	64	7282	No Treatment	158058
747	189	64	7282	No Treatment	161560
748	189	64	7282	No Treatment	190482
749	189	64	7282	No Treatment	190482
750	189	64	7282	No Treatment	197815
751	189	64	7282	No Treatment	201157
752	189	64	7282	No Treatment	201157
753	189	64	7282	No Treatment	230179
754	189	64	7282	No Treatment	140089
755	189	65	7283	No Treatment	162008
756	189	65	7283	No Treatment	187016
757	189	65	7283	No Treatment	187016
758	189	65	7283	No Treatment	187016
759	189	65	7283	No Treatment	201614
760	189	65	7283	No Treatment	208508
761	189	65	7283	No Treatment	233906
762	189	65	7283	No Treatment	233906
763	189	65	7283	No Treatment	244756
764	189	65	7283	No Treatment	248418
765	189	65	7283	No Treatment	140441
766	189	66	7284	No Treatment	176119
767	189	66	7284	No Treatment	194435
768	189	66	7284	No Treatment	201410
769	189	66	7284	No Treatment	208717
770	189	66	7284	No Treatment	208717
771	189	66	7284	No Treatment	219300
772	189	66	7284	No Treatment	219300
773	189	66	7284	No Treatment	223114
774	189	66	7284	No Treatment	230118
775	189	66	7284	No Treatment	233732
776	189	66	7284	No Treatment	244651
777	189	66	7284	No Treatment
778	189	66	7284	No Treatment	154626
779	189	67	7285	No Treatment	172704
780	189	67	7285	No Treatment	190464
781	189	67	7285	No Treatment	194283
782	189	67	7285	No Treatment	208704
783	189	67	7285	No Treatment	212157
784	189	67	7285	No Treatment	230018
785	189	67	7285	No Treatment	230018
786	189	67	7285	No Treatment	237426
787	189	67	7285	No Treatment	237426
788	189	67	7285	No Treatment	237426
789	189	67	7285	No Treatment	168899
790	189	68	7286	No Treatment	183634
791	189	68	7286	No Treatment	201657
792	189	68	7286	No Treatment	208898
793	189	68	7286	No Treatment	230251
794	189	68	7286	No Treatment	230251
795	189	68	7286	No Treatment	230251
796	189	68	7286	No Treatment	230251
797	189	68	7286	No Treatment	241039
798	189	68	7286	No Treatment	241039
799	189	68	7286	No Treatment	241039
800	189	68	7286	No Treatment	241039
801	189	68	7286	No Treatment	241039
802	189	68	7286	No Treatment	251827
803	189	68	7286	No Treatment	270124
804	189	68	7286	No Treatment	277049
805	189	68	7286	No Treatment	288084
806	189	68	7286	No Treatment	334548
807	189	68	7286	No Treatment	161855
808	189	69	7287	No Treatment	165688
809	189	69	7287	No Treatment	179882
810	189	69	7287	No Treatment	179882
811	189	69	7287	No Treatment	183452
812	189	69	7287	No Treatment	194410
813	189	69	7287	No Treatment	205294
814	189	69	7287	No Treatment	215878
815	189	69	7287	No Treatment	215878
816	189	69	7287	No Treatment	223154
817	189	69	7287	No Treatment	223154
818	189	69	7287	No Treatment	226747
819	189	69	7287	No Treatment	161939
820	189	70	7288	No Treatment	183687
821	189	70	7288	No Treatment	183687
822	189	70	7288	No Treatment	183687
823	189	70	7288	No Treatment	183687
824	189	70	7288	No Treatment	190682
825	189	70	7288	No Treatment	190682
826	189	70	7288	No Treatment	233993
827	189	70	7288	No Treatment	233993
828	189	70	7288	No Treatment	241066
829	189	70	7288	No Treatment	252137
830	189	70	7288	No Treatment	252137
831	189	70	7288	No Treatment	255443
832	189	70	7288	No Treatment	291429
833	189	70	7288	No Treatment	327531
834	189	70	7288	No Treatment	180128
835	189	71	7289	No Treatment	190496
836	189	71	7289	No Treatment	201653
837	189	71	7289	No Treatment	201653
838	189	71	7289	No Treatment	208831
839	189	71	7289	No Treatment	226465
840	189	71	7289	No Treatment	233672
841	189	71	7289	No Treatment	233672
842	189	71	7289	No Treatment	233672
843	189	71	7289	No Treatment	237265
844	189	71	7289	No Treatment	244643
845	189	71	7289	No Treatment	244643
846	189	71	7289	No Treatment	248136
847	189	71	7289	No Treatment	262543
848	189	71	7289	No Treatment	262543
849	189	71	7289	No Treatment	273549
850	189	71	7289	No Treatment
851	189	71	7289	No Treatment
852	189	71	7289	No Treatment
853	189	71	7289	No Treatment	187185
854	189	72	7290	No Treatment	183661
855	189	72	7290	No Treatment	197804
856	189	72	7290	No Treatment	197804
857	189	72	7290	No Treatment	201271
858	189	72	7290	No Treatment	208583
859	189	72	7290	No Treatment	215708
860	189	72	7290	No Treatment	226490
861	189	72	7290	No Treatment	226490
862	189	72	7290	No Treatment	248379
863	189	72	7290	No Treatment	251859
864	189	72	7290	No Treatment	255540
865	189	72	7290	No Treatment	255540
866	189	72	7290	No Treatment	180008
867	189	73	7291	No Treatment	158028
868	189	73	7291	No Treatment	165154
869	189	73	7291	No Treatment	176116
870	189	73	7291	No Treatment	193985
871	189	73	7291	No Treatment	197678
872	189	73	7291	No Treatment	222981
873	189	73	7291	No Treatment	226491
874	189	73	7291	No Treatment	226491
875	189	73	7291	No Treatment	226491
876	189	73	7291	No Treatment	248085
877	189	73	7291	No Treatment	248085
878	189	73	7291	No Treatment	255236
879	189	73	7291	No Treatment
880	189	73	7291	No Treatment	143626
881	189	74	7292	No Treatment	172605
882	189	74	7292	No Treatment	180017
883	189	74	7292	No Treatment	180017
884	189	74	7292	No Treatment	183323
885	189	74	7292	No Treatment	183323
886	189	74	7292	No Treatment	201471
887	189	74	7292	No Treatment	201471
888	189	74	7292	No Treatment	226630
889	189	74	7292	No Treatment	234015
890	189	74	7292	No Treatment	234015
891	189	74	7292	No Treatment	241058
892	189	74	7292	No Treatment	244530
893	189	74	7292	No Treatment	259155
894	189	74	7292	No Treatment	287663
895	189	74	7292	No Treatment	158153
896	189	75	7293	No Treatment	172734
897	189	75	7293	No Treatment	172734
898	189	75	7293	No Treatment	180134
899	189	75	7293	No Treatment	187262
900	189	75	7293	No Treatment	187262
901	189	75	7293	No Treatment	248526
902	189	75	7293	No Treatment	251984
903	189	75	7293	No Treatment	334583
904	189	75	7293	No Treatment	169008
905	189	76	7294	No Treatment	197902
906	189	76	7294	No Treatment	201413
907	189	76	7294	No Treatment	201413
908	189	76	7294	No Treatment	204967
909	189	76	7294	No Treatment	233867
910	189	76	7294	No Treatment	244720
911	189	76	7294	No Treatment	187185
912	189	77	7295	No Treatment	147227
913	189	77	7295	No Treatment	172656
914	189	77	7295	No Treatment	190682
915	189	77	7295	No Treatment	190682
916	189	77	7295	No Treatment	197821
917	189	77	7295	No Treatment	201549
918	189	77	7295	No Treatment	212367
919	189	77	7295	No Treatment	215691
920	189	77	7295	No Treatment	219379
921	189	77	7295	No Treatment	240763
922	189	77	7295	No Treatment	240763
923	189	77	7295	No Treatment	251673
924	189	77	7295	No Treatment	147227
925	189	78	7296	No Treatment	208417
926	189	78	7296	No Treatment	208417
927	189	78	7296	No Treatment	211850
928	189	78	7296	No Treatment	215817
929	189	78	7296	No Treatment	219348
930	189	78	7296	No Treatment	219348
931	189	78	7296	No Treatment	226408
932	189	78	7296	No Treatment	226408
933	189	78	7296	No Treatment	229849
934	189	78	7296	No Treatment	229849
935	189	78	7296	No Treatment	229849
936	189	78	7296	No Treatment	233516
937	189	78	7296	No Treatment	269555
938	189	78	7296	No Treatment	186933
939	189	79	7297	No Treatment	194406
940	189	79	7297	No Treatment	212423
941	189	79	7297	No Treatment	212423
942	189	79	7297	No Treatment	212423
943	189	79	7297	No Treatment	219291
944	189	79	7297	No Treatment	219291
945	189	79	7297	No Treatment	226499
946	189	79	7297	No Treatment	230031
947	189	79	7297	No Treatment	233993
948	189	79	7297	No Treatment	233993
949	189	79	7297	No Treatment	240949
950	189	79	7297	No Treatment	240949
951	189	79	7297	No Treatment	266118
952	189	79	7297	No Treatment	266118
953	189	79	7297	No Treatment	269789
954	189	79	7297	No Treatment	276998
955	189	79	7297	No Treatment	276998
956	189	79	7297	No Treatment	194406
957	189	80	7298	No Treatment	165644
958	189	80	7298	No Treatment	169226
959	189	80	7298	No Treatment	169226
960	189	80	7298	No Treatment	179920
961	189	80	7298	No Treatment	190929
962	189	80	7298	No Treatment	194453
963	189	80	7298	No Treatment	194453
964	189	80	7298	No Treatment	197915
965	189	80	7298	No Treatment	219530
966	189	80	7298	No Treatment	219530
967	189	80	7298	No Treatment	230526
968	189	80	7298	No Treatment	230526
969	189	80	7298	No Treatment	248157
970	189	80	7298	No Treatment	248157
971	189	80	7298	No Treatment	248157
972	189	80	7298	No Treatment	161921
973	189	81	7299	No Treatment	201621
974	189	81	7299	No Treatment	205123
975	189	81	7299	No Treatment	205123
976	189	81	7299	No Treatment	208803
977	189	81	7299	No Treatment	226873
978	189	81	7299	No Treatment	241009
979	189	81	7299	No Treatment	248260
980	189	81	7299	No Treatment	248260
981	189	81	7299	No Treatment	309609
982	189	81	7299	No Treatment
983	189	81	7299	No Treatment	172673
984	189	82	7300	No Treatment	197711
985	189	82	7300	No Treatment	208587
986	189	82	7300	No Treatment	208587
987	189	82	7300	No Treatment	212036
988	189	82	7300	No Treatment	215594
989	189	82	7300	No Treatment	215594
990	189	82	7300	No Treatment	276985
991	189	82	7300	No Treatment	190451
992	189	83	7301	No Treatment	169099
993	189	83	7301	No Treatment	183644
994	189	83	7301	No Treatment	183644
995	189	83	7301	No Treatment	194292
996	189	83	7301	No Treatment	194292
997	189	83	7301	No Treatment	194292
998	189	83	7301	No Treatment	216134
999	189	83	7301	No Treatment	219482
1000	189	83	7301	No Treatment	219482
1001	189	83	7301	No Treatment	226608
1002	189	83	7301	No Treatment	230565
1003	189	83	7301	No Treatment	230565
1004	189	83	7301	No Treatment	241284
1005	189	83	7301	No Treatment	241284
1006	189	83	7301	No Treatment	244729
1007	189	83	7301	No Treatment	248448
1008	189	83	7301	No Treatment	161890
1009	189	84	7302	No Treatment	169030
1010	189	84	7302	No Treatment	183296
1011	189	84	7302	No Treatment	204954
1012	189	84	7302	No Treatment	208738
1013	189	84	7302	No Treatment	216012
1014	189	84	7302	No Treatment	216012
1015	189	84	7302	No Treatment	233972
1016	189	84	7302	No Treatment	240849
1017	189	84	7302	No Treatment	240849
1018	189	84	7302	No Treatment	248135
1019	189	84	7302	No Treatment	248135
1020	189	84	7302	No Treatment	169030
1021	189	85	7303	No Treatment	183235
1022	189	85	7303	No Treatment	186733
1023	189	85	7303	No Treatment	208617
1024	189	85	7303	No Treatment	212232
1025	189	85	7303	No Treatment	226542
1026	189	85	7303	No Treatment	244577
1027	189	85	7303	No Treatment	172313
1028	189	86	7304	No Treatment	165226
1029	189	86	7304	No Treatment	172691
1030	189	86	7304	No Treatment	179911
1031	189	86	7304	No Treatment	204910
1032	189	86	7304	No Treatment	204910
1033	189	86	7304	No Treatment	208464
1034	189	86	7304	No Treatment	222805
1035	189	86	7304	No Treatment	230052
1036	189	86	7304	No Treatment	233519
1037	189	86	7304	No Treatment	233519
1038	189	86	7304	No Treatment	248074
1039	189	86	7304	No Treatment	165226
1040	189	87	7305	No Treatment	183270
1041	189	87	7305	No Treatment	190538
1042	189	87	7305	No Treatment	197859
1043	189	87	7305	No Treatment	197859
1044	189	87	7305	No Treatment	204915
1045	189	87	7305	No Treatment	208570
1046	189	87	7305	No Treatment	212041
1047	189	87	7305	No Treatment	233785
1048	189	87	7305	No Treatment	248057
1049	189	87	7305	No Treatment	255274
1050	189	87	7305	No Treatment	176345
1051	189	88	7306	No Treatment	172403
1052	189	88	7306	No Treatment	172403
1053	189	88	7306	No Treatment	179803
1054	189	88	7306	No Treatment	208690
1055	189	88	7306	No Treatment	208690
1056	189	88	7306	No Treatment	219199
1057	189	88	7306	No Treatment	222867
1058	189	88	7306	No Treatment	230244
1059	189	88	7306	No Treatment	244707
1060	189	88	7306	No Treatment
1061	189	88	7306	No Treatment	172403
1062	189	89	7307	No Treatment	176202
1063	189	89	7307	No Treatment	201266
1064	189	89	7307	No Treatment	201266
1065	189	89	7307	No Treatment	201266
1066	189	89	7307	No Treatment	205007
1067	189	89	7307	No Treatment	205007
1068	189	89	7307	No Treatment	208496
1069	189	89	7307	No Treatment	215578
1070	189	89	7307	No Treatment	233828
1071	189	89	7307	No Treatment	247936
1072	189	89	7307	No Treatment	247936
1073	189	89	7307	No Treatment	294855
1074	189	89	7307	No Treatment	323639
1075	189	89	7307	No Treatment	176202
1076	189	90	7308	No Treatment	172674
1077	189	90	7308	No Treatment	180116
1078	189	90	7308	No Treatment	198124
1079	189	90	7308	No Treatment	198124
1080	189	90	7308	No Treatment	205211
1081	189	90	7308	No Treatment	205211
1082	189	90	7308	No Treatment	205211
1083	189	90	7308	No Treatment	219747
1084	189	90	7308	No Treatment	223201
1085	189	90	7308	No Treatment	234124
1086	189	90	7308	No Treatment	234124
1087	189	90	7308	No Treatment	248431
1088	189	90	7308	No Treatment	305794
1089	189	90	7308	No Treatment	172674
1090	189	91	7309	No Treatment	172648
1091	189	91	7309	No Treatment	183557
1092	189	91	7309	No Treatment	190778
1093	189	91	7309	No Treatment	219400
1094	189	91	7309	No Treatment	230449
1095	189	91	7309	No Treatment	241076
1096	189	91	7309	No Treatment	241076
1097	189	91	7309	No Treatment	100896
1098	189	92	7310	No Treatment	147340
1099	189	92	7310	No Treatment	183114
1100	189	92	7310	No Treatment	183114
1101	189	92	7310	No Treatment	197551
1102	189	92	7310	No Treatment	201432
1103	189	92	7310	No Treatment	208669
1104	189	92	7310	No Treatment	208669
1105	189	92	7310	No Treatment	219252
1106	189	92	7310	No Treatment	240798
1107	189	92	7310	No Treatment	269482
1108	189	92	7310	No Treatment
1109	189	92	7310	No Treatment
1110	189	92	7310	No Treatment	147340
1111	189	93	7311	No Treatment	168944
1112	189	93	7311	No Treatment	197977
1113	189	93	7311	No Treatment	201275
1114	189	93	7311	No Treatment	201275
1115	189	93	7311	No Treatment	215647
1116	189	93	7311	No Treatment	215647
1117	189	93	7311	No Treatment	223045
1118	189	93	7311	No Treatment	226678
1119	189	93	7311	No Treatment	226678
1120	189	93	7311	No Treatment	230184
1121	189	93	7311	No Treatment	248340
1122	189	93	7311	No Treatment	327280
1123	189	93	7311	No Treatment	129502
1124	189	94	7312	No Treatment	201466
1125	189	94	7312	No Treatment	201466
1126	189	94	7312	No Treatment	219148
1127	189	94	7312	No Treatment	222745
1128	189	94	7312	No Treatment	226621
1129	189	94	7312	No Treatment	233889
1130	189	94	7312	No Treatment	233889
1131	189	94	7312	No Treatment	266297
1132	189	94	7312	No Treatment
1133	189	94	7312	No Treatment	193975
1134	189	95	7313	No Treatment	212101
1135	189	95	7313	No Treatment	212101
1136	189	95	7313	No Treatment	212101
1137	189	95	7313	No Treatment	212101
1138	189	95	7313	No Treatment	212101
1139	189	95	7313	No Treatment	226625
1140	189	95	7313	No Treatment	233664
1141	189	95	7313	No Treatment	233664
1142	189	95	7313	No Treatment	240902
1143	189	95	7313	No Treatment	247983
1144	189	95	7313	No Treatment	247983
1145	189	95	7313	No Treatment	247983
1146	189	95	7313	No Treatment	262539
1147	189	95	7313	No Treatment	265936
1148	189	95	7313	No Treatment	269672
1149	189	95	7313	No Treatment	269672
1150	189	95	7313	No Treatment	276903
1151	189	95	7313	No Treatment	276903
1152	189	95	7313	No Treatment	284084
1153	189	95	7313	No Treatment	305568
1154	189	95	7313	No Treatment
1155	189	95	7313	No Treatment	161891
1156	189	96	7314	No Treatment	198203
1157	189	96	7314	No Treatment	234163
1158	189	96	7314	No Treatment	234163
1159	189	96	7314	No Treatment	234163
1160	189	96	7314	No Treatment	237613
1161	189	96	7314	No Treatment	241332
1162	189	96	7314	No Treatment	241332
1163	189	96	7314	No Treatment	255426
1164	189	96	7314	No Treatment	269807
1165	189	96	7314	No Treatment	273504
1166	189	96	7314	No Treatment	273504
1167	189	96	7314	No Treatment	277282
1168	189	96	7314	No Treatment	277282
1169	189	96	7314	No Treatment	280760
1170	189	96	7314	No Treatment	287977
1171	189	96	7314	No Treatment
1172	189	96	7314	No Treatment
1173	189	96	7314	No Treatment	198203
0	193	1	7507	No Treatment	133238
1	193	1	7507	No Treatment	143899
2	193	1	7507	No Treatment	158442
3	193	1	7507	No Treatment	158442
4	193	1	7507	No Treatment	169392
5	193	1	7507	No Treatment	169392
6	193	1	7507	No Treatment	169392
7	193	1	7507	No Treatment	172806
8	193	1	7507	No Treatment	176270
9	193	1	7507	No Treatment	176270
10	193	1	7507	No Treatment	187406
11	193	1	7507	No Treatment	201445
12	193	1	7507	No Treatment	205356
13	193	1	7507	No Treatment	115119
14	193	2	7508	No Treatment	143936
15	193	2	7508	No Treatment	158286
16	193	2	7508	No Treatment	158286
17	193	2	7508	No Treatment	161902
18	193	2	7508	No Treatment	161902
19	193	2	7508	No Treatment	169441
20	193	2	7508	No Treatment	183579
21	193	2	7508	No Treatment	183579
22	193	2	7508	No Treatment	198044
23	193	2	7508	No Treatment	198044
24	193	2	7508	No Treatment	205061
25	193	2	7508	No Treatment	205061
26	193	2	7508	No Treatment	237658
27	193	2	7508	No Treatment	273374
28	193	2	7508	No Treatment	143936
29	193	3	7509	No Treatment	158204
30	193	3	7509	No Treatment	161642
31	193	3	7509	No Treatment	169079
32	193	3	7509	No Treatment	169079
33	193	3	7509	No Treatment	179586
34	193	3	7509	No Treatment	179586
35	193	3	7509	No Treatment	194034
36	193	3	7509	No Treatment	194034
37	193	3	7509	No Treatment	194034
38	193	3	7509	No Treatment	194034
39	193	3	7509	No Treatment	197557
40	193	3	7509	No Treatment	212266
41	193	3	7509	No Treatment	212266
42	193	3	7509	No Treatment	215507
43	193	3	7509	No Treatment	233696
44	193	3	7509	No Treatment	233696
45	193	3	7509	No Treatment	265952
46	193	3	7509	No Treatment	283872
47	193	3	7509	No Treatment	283872
48	193	3	7509	No Treatment
49	193	3	7509	No Treatment	158204
50	193	4	7510	No Treatment	150831
51	193	4	7510	No Treatment	150831
52	193	4	7510	No Treatment	161506
53	193	4	7510	No Treatment	165181
54	193	4	7510	No Treatment	175961
55	193	4	7510	No Treatment	186711
56	193	4	7510	No Treatment	186711
57	193	4	7510	No Treatment	197883
58	193	4	7510	No Treatment	197883
59	193	4	7510	No Treatment	197883
60	193	4	7510	No Treatment	212025
61	193	4	7510	No Treatment	212025
62	193	4	7510	No Treatment	212025
63	193	4	7510	No Treatment	219213
64	193	4	7510	No Treatment	222793
65	193	4	7510	No Treatment	233786
66	193	4	7510	No Treatment	150831
67	193	5	7511	No Treatment	168988
68	193	5	7511	No Treatment	168988
69	193	5	7511	No Treatment	168988
70	193	5	7511	No Treatment	168988
71	193	5	7511	No Treatment	168988
72	193	5	7511	No Treatment	172833
73	193	5	7511	No Treatment	176504
74	193	5	7511	No Treatment	176504
75	193	5	7511	No Treatment	179877
76	193	5	7511	No Treatment	194432
77	193	5	7511	No Treatment	194432
78	193	5	7511	No Treatment	201637
79	193	5	7511	No Treatment	201637
80	193	5	7511	No Treatment	219330
81	193	5	7511	No Treatment	219330
82	193	5	7511	No Treatment	226525
83	193	5	7511	No Treatment	244749
84	193	5	7511	No Treatment	277258
85	193	5	7511	No Treatment
86	193	5	7511	No Treatment	129367
87	193	6	7512	No Treatment	151009
88	193	6	7512	No Treatment	165598
89	193	6	7512	No Treatment	165598
90	193	6	7512	No Treatment	183414
91	193	6	7512	No Treatment	183414
92	193	6	7512	No Treatment	183414
93	193	6	7512	No Treatment	197800
94	193	6	7512	No Treatment	197800
95	193	6	7512	No Treatment	197800
96	193	6	7512	No Treatment	197800
97	193	6	7512	No Treatment	197800
98	193	6	7512	No Treatment	197800
99	193	6	7512	No Treatment	215906
100	193	6	7512	No Treatment	215906
101	193	6	7512	No Treatment	223298
102	193	6	7512	No Treatment	234077
103	193	6	7512	No Treatment	234077
104	193	6	7512	No Treatment	234077
105	193	6	7512	No Treatment	234077
106	193	6	7512	No Treatment	248298
107	193	6	7512	No Treatment	140372
108	193	7	7513	No Treatment	147616
109	193	7	7513	No Treatment	154776
110	193	7	7513	No Treatment	165299
111	193	7	7513	No Treatment	165299
112	193	7	7513	No Treatment	165299
113	193	7	7513	No Treatment	176075
114	193	7	7513	No Treatment	147616
115	193	8	7514	No Treatment	161784
116	193	8	7514	No Treatment	161784
117	193	8	7514	No Treatment	172359
118	193	8	7514	No Treatment	172359
119	193	8	7514	No Treatment	172359
120	193	8	7514	No Treatment	179485
121	193	8	7514	No Treatment	179485
122	193	8	7514	No Treatment	179485
123	193	8	7514	No Treatment	186794
124	193	8	7514	No Treatment
125	193	8	7514	No Treatment	161784
126	193	9	7515	No Treatment	150974
127	193	9	7515	No Treatment	150974
128	193	9	7515	No Treatment	165582
129	193	9	7515	No Treatment	165582
130	193	9	7515	No Treatment	165582
131	193	9	7515	No Treatment	183722
132	193	9	7515	No Treatment	183722
133	193	9	7515	No Treatment	183722
134	193	9	7515	No Treatment	183722
135	193	9	7515	No Treatment	183722
136	193	9	7515	No Treatment	201655
137	193	9	7515	No Treatment	201655
138	193	9	7515	No Treatment	201655
139	193	9	7515	No Treatment	201655
140	193	9	7515	No Treatment	201655
141	193	9	7515	No Treatment	237366
142	193	9	7515	No Treatment	237366
143	193	9	7515	No Treatment	237366
144	193	9	7515	No Treatment	269815
145	193	9	7515	No Treatment	348886
146	193	9	7515	No Treatment
147	193	9	7515	No Treatment
148	193	9	7515	No Treatment	125975
149	193	10	7516	No Treatment	147420
150	193	10	7516	No Treatment	154493
151	193	10	7516	No Treatment	154493
152	193	10	7516	No Treatment	154493
153	193	10	7516	No Treatment	161998
154	193	10	7516	No Treatment	161998
155	193	10	7516	No Treatment	172503
156	193	10	7516	No Treatment	172503
157	193	10	7516	No Treatment	179825
158	193	10	7516	No Treatment	179825
159	193	10	7516	No Treatment	190557
160	193	10	7516	No Treatment	223176
161	193	10	7516	No Treatment	147420
162	193	11	7517	No Treatment	161985
163	193	11	7517	No Treatment	161985
164	193	11	7517	No Treatment	165499
165	193	11	7517	No Treatment	165499
166	193	11	7517	No Treatment	172973
167	193	11	7517	No Treatment	172973
168	193	11	7517	No Treatment	172973
169	193	11	7517	No Treatment	176561
170	193	11	7517	No Treatment	183509
171	193	11	7517	No Treatment	201516
172	193	11	7517	No Treatment
173	193	11	7517	No Treatment	136950
174	193	12	7518	No Treatment	154641
175	193	12	7518	No Treatment	154641
176	193	12	7518	No Treatment	154641
177	193	12	7518	No Treatment	165551
178	193	12	7518	No Treatment	165551
179	193	12	7518	No Treatment	179755
180	193	12	7518	No Treatment	179755
181	193	12	7518	No Treatment	186985
182	193	12	7518	No Treatment	197904
183	193	12	7518	No Treatment
184	193	12	7518	No Treatment	143971
185	193	13	7519	No Treatment	172477
186	193	13	7519	No Treatment	172477
187	193	13	7519	No Treatment	183453
188	193	13	7519	No Treatment	183453
189	193	13	7519	No Treatment	190483
190	193	13	7519	No Treatment	190483
191	193	13	7519	No Treatment	205052
192	193	13	7519	No Treatment	205052
193	193	13	7519	No Treatment	205052
194	193	13	7519	No Treatment	222763
195	193	13	7519	No Treatment
196	193	13	7519	No Treatment	161898
197	193	14	7520	No Treatment	165382
198	193	14	7520	No Treatment	179768
199	193	14	7520	No Treatment	179768
200	193	14	7520	No Treatment	197709
201	193	14	7520	No Treatment	208820
202	193	14	7520	No Treatment	226482
203	193	14	7520	No Treatment	226482
204	193	14	7520	No Treatment	240990
205	193	14	7520	No Treatment	255329
206	193	14	7520	No Treatment	266222
207	193	14	7520	No Treatment
208	193	14	7520	No Treatment	151017
209	193	15	7521	No Treatment	150883
210	193	15	7521	No Treatment	161889
211	193	15	7521	No Treatment	161889
212	193	15	7521	No Treatment	161889
213	193	15	7521	No Treatment	168870
214	193	15	7521	No Treatment	190609
215	193	15	7521	No Treatment	198030
216	193	15	7521	No Treatment	198030
217	193	15	7521	No Treatment	204826
218	193	15	7521	No Treatment	204826
219	193	15	7521	No Treatment	204826
220	193	15	7521	No Treatment	215680
221	193	15	7521	No Treatment	223180
222	193	15	7521	No Treatment	223180
223	193	15	7521	No Treatment	230397
224	193	15	7521	No Treatment	269945
225	193	15	7521	No Treatment	312971
226	193	15	7521	No Treatment	316537
227	193	15	7521	No Treatment
228	193	15	7521	No Treatment	140155
229	193	16	7522	No Treatment	183310
230	193	16	7522	No Treatment	183310
231	193	16	7522	No Treatment	190644
232	193	16	7522	No Treatment	201590
233	193	16	7522	No Treatment	201590
234	193	16	7522	No Treatment	216012
235	193	16	7522	No Treatment	216012
236	193	16	7522	No Treatment	216012
237	193	16	7522	No Treatment	223054
238	193	16	7522	No Treatment	223054
239	193	16	7522	No Treatment	223054
240	193	16	7522	No Treatment	223054
241	193	16	7522	No Treatment	234000
242	193	16	7522	No Treatment	241104
243	193	16	7522	No Treatment	255586
244	193	16	7522	No Treatment	75566
245	193	17	7523	No Treatment	158429
246	193	17	7523	No Treatment	172563
247	193	17	7523	No Treatment	172563
248	193	17	7523	No Treatment	172563
249	193	17	7523	No Treatment	187106
250	193	17	7523	No Treatment	187106
251	193	17	7523	No Treatment	197839
252	193	17	7523	No Treatment	197839
253	193	17	7523	No Treatment	204926
254	193	17	7523	No Treatment	204926
255	193	17	7523	No Treatment	204926
256	193	17	7523	No Treatment	212361
257	193	17	7523	No Treatment	212361
258	193	17	7523	No Treatment	212361
259	193	17	7523	No Treatment	226716
260	193	17	7523	No Treatment	226716
261	193	17	7523	No Treatment	255302
262	193	17	7523	No Treatment	255302
263	193	17	7523	No Treatment	258960
264	193	17	7523	No Treatment	266086
265	193	17	7523	No Treatment	266086
266	193	17	7523	No Treatment
267	193	17	7523	No Treatment
268	193	17	7523	No Treatment	158429
269	193	18	7524	No Treatment	176170
270	193	18	7524	No Treatment	176170
271	193	18	7524	No Treatment	176170
272	193	18	7524	No Treatment	194272
273	193	18	7524	No Treatment	194272
274	193	18	7524	No Treatment	208441
275	193	18	7524	No Treatment	208441
276	193	18	7524	No Treatment	215884
277	193	18	7524	No Treatment	215884
278	193	18	7524	No Treatment	251740
279	193	18	7524	No Treatment	251740
280	193	18	7524	No Treatment	251740
281	193	18	7524	No Treatment	266299
282	193	18	7524	No Treatment	266299
283	193	18	7524	No Treatment	266299
284	193	18	7524	No Treatment	273182
285	193	18	7524	No Treatment	273182
286	193	18	7524	No Treatment	287677
287	193	18	7524	No Treatment	287677
288	193	18	7524	No Treatment	287677
289	193	18	7524	No Treatment	302191
290	193	18	7524	No Treatment	302191
291	193	18	7524	No Treatment	309416
292	193	18	7524	No Treatment
293	193	18	7524	No Treatment
294	193	18	7524	No Treatment	176170
295	193	19	7525	No Treatment	151282
296	193	19	7525	No Treatment	165846
297	193	19	7525	No Treatment	176561
298	193	19	7525	No Treatment	176561
299	193	19	7525	No Treatment	176561
300	193	19	7525	No Treatment	180185
301	193	19	7525	No Treatment	183705
302	193	19	7525	No Treatment	183705
303	193	19	7525	No Treatment	147658
304	193	20	7526	No Treatment	144153
305	193	20	7526	No Treatment	147768
306	193	20	7526	No Treatment	176322
307	193	20	7526	No Treatment	176322
308	193	20	7526	No Treatment	180059
309	193	20	7526	No Treatment	187281
310	193	20	7526	No Treatment	187281
311	193	20	7526	No Treatment	205157
312	193	20	7526	No Treatment	212408
313	193	20	7526	No Treatment	144153
314	193	21	7527	No Treatment	165655
315	193	21	7527	No Treatment	172689
316	193	21	7527	No Treatment	172689
317	193	21	7527	No Treatment	172689
318	193	21	7527	No Treatment	194311
319	193	21	7527	No Treatment	194311
320	193	21	7527	No Treatment	194311
321	193	21	7527	No Treatment	219578
322	193	21	7527	No Treatment	219578
323	193	21	7527	No Treatment	237645
324	193	21	7527	No Treatment	237645
325	193	21	7527	No Treatment	255754
326	193	21	7527	No Treatment	262732
327	193	21	7527	No Treatment	345685
328	193	21	7527	No Treatment	165655
329	193	22	7528	No Treatment	161898
330	193	22	7528	No Treatment	161898
331	193	22	7528	No Treatment	172860
332	193	22	7528	No Treatment	172860
333	193	22	7528	No Treatment	176575
334	193	22	7528	No Treatment	183662
335	193	22	7528	No Treatment	183662
336	193	22	7528	No Treatment	194377
337	193	22	7528	No Treatment	194377
338	193	22	7528	No Treatment	201472
339	193	22	7528	No Treatment	219483
340	193	22	7528	No Treatment
341	193	22	7528	No Treatment	161898
342	193	23	7529	No Treatment	154554
343	193	23	7529	No Treatment	176192
344	193	23	7529	No Treatment	176192
345	193	23	7529	No Treatment	183492
346	193	23	7529	No Treatment	183492
347	193	23	7529	No Treatment	194345
348	193	23	7529	No Treatment	194345
349	193	23	7529	No Treatment	201358
350	193	23	7529	No Treatment	201358
351	193	23	7529	No Treatment	244784
352	193	23	7529	No Treatment	154554
353	193	24	7530	No Treatment	136506
354	193	24	7530	No Treatment	172460
355	193	24	7530	No Treatment	172460
356	193	24	7530	No Treatment	190600
357	193	24	7530	No Treatment	190600
358	193	24	7530	No Treatment	197713
359	193	24	7530	No Treatment	201294
360	193	24	7530	No Treatment	212222
361	193	24	7530	No Treatment	240955
362	193	24	7530	No Treatment	136506
363	193	25	7531	No Treatment	158255
364	193	25	7531	No Treatment	161666
365	193	25	7531	No Treatment	179824
366	193	25	7531	No Treatment	179824
367	193	25	7531	No Treatment	190483
368	193	25	7531	No Treatment	190483
369	193	25	7531	No Treatment	201175
370	193	25	7531	No Treatment	158255
371	193	26	7532	No Treatment	162042
372	193	26	7532	No Treatment	169001
373	193	26	7532	No Treatment	169001
374	193	26	7532	No Treatment	169001
375	193	26	7532	No Treatment	176449
376	193	26	7532	No Treatment	176449
377	193	26	7532	No Treatment	176449
378	193	26	7532	No Treatment	183610
379	193	26	7532	No Treatment	201589
380	193	26	7532	No Treatment	151327
381	193	27	7533	No Treatment	162023
382	193	27	7533	No Treatment	162023
383	193	27	7533	No Treatment	162023
384	193	27	7533	No Treatment	194284
385	193	27	7533	No Treatment	194284
386	193	27	7533	No Treatment	194284
387	193	27	7533	No Treatment	205164
388	193	27	7533	No Treatment	205164
389	193	27	7533	No Treatment	205164
390	193	27	7533	No Treatment	208671
391	193	27	7533	No Treatment	208671
392	193	27	7533	No Treatment	216067
393	193	27	7533	No Treatment	230257
394	193	27	7533	No Treatment	230257
395	193	27	7533	No Treatment	233750
396	193	27	7533	No Treatment	233750
397	193	27	7533	No Treatment	233750
398	193	27	7533	No Treatment	241220
399	193	27	7533	No Treatment	305985
400	193	27	7533	No Treatment	129358
401	193	28	7534	No Treatment	147315
402	193	28	7534	No Treatment	158221
403	193	28	7534	No Treatment	158221
404	193	28	7534	No Treatment	168870
405	193	28	7534	No Treatment	168870
406	193	28	7534	No Treatment	168870
407	193	28	7534	No Treatment	179759
408	193	28	7534	No Treatment	183061
409	193	28	7534	No Treatment	208632
410	193	28	7534	No Treatment	215819
411	193	28	7534	No Treatment	237135
412	193	28	7534	No Treatment	147315
413	193	29	7535	No Treatment	165564
414	193	29	7535	No Treatment	165564
415	193	29	7535	No Treatment	176184
416	193	29	7535	No Treatment	176184
417	193	29	7535	No Treatment	186981
418	193	29	7535	No Treatment	190626
419	193	29	7535	No Treatment	204804
420	193	29	7535	No Treatment	204804
421	193	29	7535	No Treatment	215915
422	193	29	7535	No Treatment	222793
423	193	29	7535	No Treatment	233703
424	193	29	7535	No Treatment	240881
425	193	29	7535	No Treatment	269511
426	193	29	7535	No Treatment	154585
427	193	30	7536	No Treatment	169004
428	193	30	7536	No Treatment	169004
429	193	30	7536	No Treatment	176204
430	193	30	7536	No Treatment	176204
431	193	30	7536	No Treatment	179954
432	193	30	7536	No Treatment	179954
433	193	30	7536	No Treatment	186984
434	193	30	7536	No Treatment	194263
435	193	30	7536	No Treatment	194263
436	193	30	7536	No Treatment	194263
437	193	30	7536	No Treatment	197734
438	193	30	7536	No Treatment	201588
439	193	30	7536	No Treatment	143778
440	193	31	7537	No Treatment	154698
441	193	31	7537	No Treatment	165568
442	193	31	7537	No Treatment	165568
443	193	31	7537	No Treatment	169192
444	193	31	7537	No Treatment	169192
445	193	31	7537	No Treatment	172586
446	193	31	7537	No Treatment	172586
447	193	31	7537	No Treatment	183327
448	193	31	7537	No Treatment	183327
449	193	31	7537	No Treatment	201281
450	193	31	7537	No Treatment	276933
451	193	31	7537	No Treatment	129307
452	193	32	7538	No Treatment	154510
453	193	32	7538	No Treatment	165293
454	193	32	7538	No Treatment	165293
455	193	32	7538	No Treatment	172433
456	193	32	7538	No Treatment	172433
457	193	32	7538	No Treatment	179972
458	193	32	7538	No Treatment	179972
459	193	32	7538	No Treatment	197752
460	193	32	7538	No Treatment	150934
461	193	33	7539	No Treatment	147168
462	193	33	7539	No Treatment	161663
463	193	33	7539	No Treatment	161663
464	193	33	7539	No Treatment	172476
465	193	33	7539	No Treatment	172476
466	193	33	7539	No Treatment	175987
467	193	33	7539	No Treatment	179911
468	193	33	7539	No Treatment	208424
469	193	33	7539	No Treatment
470	193	33	7539	No Treatment
471	193	33	7539	No Treatment	129315
472	193	34	7540	No Treatment	154949
473	193	34	7540	No Treatment	158416
474	193	34	7540	No Treatment	169066
475	193	34	7540	No Treatment	169066
476	193	34	7540	No Treatment	176495
477	193	34	7540	No Treatment	176495
478	193	34	7540	No Treatment	183570
479	193	34	7540	No Treatment	190657
480	193	34	7540	No Treatment	190657
481	193	34	7540	No Treatment	205039
482	193	34	7540	No Treatment	205039
483	193	34	7540	No Treatment	216010
484	193	34	7540	No Treatment	216010
485	193	34	7540	No Treatment	226730
486	193	34	7540	No Treatment	233921
487	193	34	7540	No Treatment	233921
488	193	34	7540	No Treatment	154949
489	193	35	7541	No Treatment	169231
490	193	35	7541	No Treatment	169231
491	193	35	7541	No Treatment	169231
492	193	35	7541	No Treatment	169231
493	193	35	7541	No Treatment	180051
494	193	35	7541	No Treatment	180051
495	193	35	7541	No Treatment	180051
496	193	35	7541	No Treatment	187320
497	193	35	7541	No Treatment	187320
498	193	35	7541	No Treatment	205331
499	193	35	7541	No Treatment	205331
500	193	35	7541	No Treatment	205331
501	193	35	7541	No Treatment	212252
502	193	35	7541	No Treatment	212252
503	193	35	7541	No Treatment	252053
504	193	35	7541	No Treatment	169231
505	193	36	7542	No Treatment	154502
506	193	36	7542	No Treatment	161903
507	193	36	7542	No Treatment	161903
508	193	36	7542	No Treatment	165238
509	193	36	7542	No Treatment	169028
510	193	36	7542	No Treatment	169028
511	193	36	7542	No Treatment	183453
512	193	36	7542	No Treatment	190566
513	193	36	7542	No Treatment	147525
514	193	37	7543	No Treatment	165255
515	193	37	7543	No Treatment	172641
516	193	37	7543	No Treatment	172641
517	193	37	7543	No Treatment	176121
518	193	37	7543	No Treatment	183600
519	193	37	7543	No Treatment	183600
520	193	37	7543	No Treatment	187206
521	193	37	7543	No Treatment	194363
522	193	37	7543	No Treatment	147536
523	193	38	7544	No Treatment	165868
524	193	38	7544	No Treatment	176570
525	193	38	7544	No Treatment	176570
526	193	38	7544	No Treatment	183508
527	193	38	7544	No Treatment	183508
528	193	38	7544	No Treatment	183508
529	193	38	7544	No Treatment	161953
530	193	39	7545	No Treatment	143701
531	193	39	7545	No Treatment	154620
532	193	39	7545	No Treatment	158082
533	193	39	7545	No Treatment	183383
534	193	39	7545	No Treatment	186950
535	193	39	7545	No Treatment	186950
536	193	39	7545	No Treatment	190670
537	193	39	7545	No Treatment	197726
538	193	39	7545	No Treatment	201232
539	193	39	7545	No Treatment	208759
540	193	39	7545	No Treatment	244696
541	193	39	7545	No Treatment
542	193	39	7545	No Treatment	140064
543	193	40	7546	No Treatment	140159
544	193	40	7546	No Treatment	151039
545	193	40	7546	No Treatment	151039
546	193	40	7546	No Treatment	158278
547	193	40	7546	No Treatment	168905
548	193	40	7546	No Treatment	168905
549	193	40	7546	No Treatment	168905
550	193	40	7546	No Treatment	179872
551	193	40	7546	No Treatment	179872
552	193	40	7546	No Treatment	194019
553	193	40	7546	No Treatment	194019
554	193	40	7546	No Treatment	208414
555	193	40	7546	No Treatment	215576
556	193	40	7546	No Treatment	133195
557	193	41	7547	No Treatment	161671
558	193	41	7547	No Treatment	165206
559	193	41	7547	No Treatment	172577
560	193	41	7547	No Treatment	183304
561	193	41	7547	No Treatment	183304
562	193	41	7547	No Treatment	183304
563	193	41	7547	No Treatment	190644
564	193	41	7547	No Treatment	190644
565	193	41	7547	No Treatment	197795
566	193	41	7547	No Treatment	197795
567	193	41	7547	No Treatment	201419
568	193	41	7547	No Treatment	201419
569	193	41	7547	No Treatment	201419
570	193	41	7547	No Treatment	208537
571	193	41	7547	No Treatment	312853
572	193	41	7547	No Treatment	154358
573	193	42	7548	No Treatment	136819
574	193	42	7548	No Treatment	158382
575	193	42	7548	No Treatment	176314
576	193	42	7548	No Treatment	176314
577	193	42	7548	No Treatment	176314
578	193	42	7548	No Treatment	190627
579	193	42	7548	No Treatment	190627
580	193	42	7548	No Treatment	190627
581	193	42	7548	No Treatment	201580
582	193	42	7548	No Treatment	201580
583	193	42	7548	No Treatment	215920
584	193	42	7548	No Treatment	223224
585	193	42	7548	No Treatment	223224
586	193	42	7548	No Treatment	230236
587	193	42	7548	No Treatment	259135
588	193	42	7548	No Treatment	269980
589	193	42	7548	No Treatment
590	193	42	7548	No Treatment	122656
591	193	43	7549	No Treatment	161829
592	193	43	7549	No Treatment	169275
593	193	43	7549	No Treatment	183392
594	193	43	7549	No Treatment	197761
595	193	43	7549	No Treatment
596	193	43	7549	No Treatment	158322
597	193	44	7550	No Treatment	136819
598	193	44	7550	No Treatment	151152
599	193	44	7550	No Treatment	158496
600	193	44	7550	No Treatment	169406
601	193	44	7550	No Treatment	176640
602	193	44	7550	No Treatment	194350
603	193	44	7550	No Treatment	100726
604	193	45	7551	No Treatment	136750
605	193	45	7551	No Treatment	140383
606	193	45	7551	No Treatment	162064
607	193	45	7551	No Treatment	165691
608	193	45	7551	No Treatment	172569
609	193	45	7551	No Treatment	183579
610	193	45	7551	No Treatment	183579
611	193	45	7551	No Treatment	194177
612	193	45	7551	No Treatment	205153
613	193	45	7551	No Treatment	208690
614	193	45	7551	No Treatment	230480
615	193	45	7551	No Treatment	244511
616	193	45	7551	No Treatment	125919
617	193	46	7552	No Treatment	143961
618	193	46	7552	No Treatment	176601
619	193	46	7552	No Treatment	176601
620	193	46	7552	No Treatment	176601
621	193	46	7552	No Treatment	187368
622	193	46	7552	No Treatment	187368
623	193	46	7552	No Treatment	187368
624	193	46	7552	No Treatment	198096
625	193	46	7552	No Treatment	198096
626	193	46	7552	No Treatment	198096
627	193	46	7552	No Treatment	198096
628	193	46	7552	No Treatment	230349
629	193	46	7552	No Treatment	244901
630	193	46	7552	No Treatment
631	193	46	7552	No Treatment	126145
632	193	47	7553	No Treatment	140330
633	193	47	7553	No Treatment	154533
634	193	47	7553	No Treatment	158396
635	193	47	7553	No Treatment	165699
636	193	47	7553	No Treatment	169245
637	193	47	7553	No Treatment	169245
638	193	47	7553	No Treatment	179712
639	193	47	7553	No Treatment	179712
640	193	47	7553	No Treatment	186895
641	193	47	7553	No Treatment	186895
642	193	47	7553	No Treatment	197910
643	193	47	7553	No Treatment	201681
644	193	47	7553	No Treatment	205201
645	193	47	7553	No Treatment	215786
646	193	47	7553	No Treatment
647	193	47	7553	No Treatment	140330
648	193	48	7554	No Treatment	165503
649	193	48	7554	No Treatment	165503
650	193	48	7554	No Treatment	176522
651	193	48	7554	No Treatment	176522
652	193	48	7554	No Treatment	176522
653	193	48	7554	No Treatment	180094
654	193	48	7554	No Treatment	180094
655	193	48	7554	No Treatment	183648
656	193	48	7554	No Treatment	201637
657	193	48	7554	No Treatment	201637
658	193	48	7554	No Treatment	208967
659	193	48	7554	No Treatment	208967
660	193	48	7554	No Treatment	212321
661	193	48	7554	No Treatment	219787
662	193	48	7554	No Treatment	219787
663	193	48	7554	No Treatment	241176
664	193	48	7554	No Treatment	244762
665	193	48	7554	No Treatment
666	193	48	7554	No Treatment	165503
667	193	49	7555	No Treatment	158113
668	193	49	7555	No Treatment	161758
669	193	49	7555	No Treatment	165086
670	193	49	7555	No Treatment	172346
671	193	49	7555	No Treatment	172346
672	193	49	7555	No Treatment	176005
673	193	49	7555	No Treatment	176005
674	193	49	7555	No Treatment	176005
675	193	49	7555	No Treatment	183135
676	193	49	7555	No Treatment	201172
677	193	49	7555	No Treatment	201172
678	193	49	7555	No Treatment	226321
679	193	49	7555	No Treatment	111397
680	193	50	7556	No Treatment	165499
681	193	50	7556	No Treatment	172695
682	193	50	7556	No Treatment	183270
683	193	50	7556	No Treatment	194437
684	193	50	7556	No Treatment	194437
685	193	50	7556	No Treatment	197930
686	193	50	7556	No Treatment	197930
687	193	50	7556	No Treatment	197930
688	193	50	7556	No Treatment	216010
689	193	50	7556	No Treatment	216010
690	193	50	7556	No Treatment	219304
691	193	50	7556	No Treatment	240934
692	193	50	7556	No Treatment	158247
693	193	51	7557	No Treatment	136449
694	193	51	7557	No Treatment	179719
695	193	51	7557	No Treatment	179719
696	193	51	7557	No Treatment	179719
697	193	51	7557	No Treatment	186867
698	193	51	7557	No Treatment	186867
699	193	51	7557	No Treatment	201523
700	193	51	7557	No Treatment	129480
701	193	52	7558	No Treatment	183200
702	193	52	7558	No Treatment	183200
703	193	52	7558	No Treatment	183200
704	193	52	7558	No Treatment	183200
705	193	52	7558	No Treatment	190343
706	193	52	7558	No Treatment	190343
707	193	52	7558	No Treatment	197556
708	193	52	7558	No Treatment	197556
709	193	52	7558	No Treatment	208402
710	193	52	7558	No Treatment	208402
711	193	52	7558	No Treatment	208402
712	193	52	7558	No Treatment	208402
713	193	52	7558	No Treatment	208402
714	193	52	7558	No Treatment	212126
715	193	52	7558	No Treatment	212126
716	193	52	7558	No Treatment	212126
717	193	52	7558	No Treatment	226360
718	193	52	7558	No Treatment	136571
719	193	53	7559	No Treatment	158087
720	193	53	7559	No Treatment	168870
721	193	53	7559	No Treatment	172777
722	193	53	7559	No Treatment	183597
723	193	53	7559	No Treatment	183597
724	193	53	7559	No Treatment	194238
725	193	53	7559	No Treatment	197996
726	193	53	7559	No Treatment	266283
727	193	53	7559	No Treatment	154573
728	193	54	7560	No Treatment	133152
729	193	54	7560	No Treatment	144222
730	193	54	7560	No Treatment	158252
731	193	54	7560	No Treatment	165564
732	193	54	7560	No Treatment	169283
733	193	54	7560	No Treatment	169283
734	193	54	7560	No Treatment	176487
735	193	54	7560	No Treatment	187342
736	193	54	7560	No Treatment	190987
737	193	54	7560	No Treatment	201789
738	193	54	7560	No Treatment	133152
739	193	55	7561	No Treatment	136523
740	193	55	7561	No Treatment	151122
741	193	55	7561	No Treatment	165229
742	193	55	7561	No Treatment	165229
743	193	55	7561	No Treatment	172412
744	193	55	7561	No Treatment	172412
745	193	55	7561	No Treatment	186968
746	193	55	7561	No Treatment	186968
747	193	55	7561	No Treatment	186968
748	193	55	7561	No Treatment	190561
749	193	55	7561	No Treatment	197748
750	193	55	7561	No Treatment	133170
751	193	56	7562	No Treatment	154609
752	193	56	7562	No Treatment	154609
753	193	56	7562	No Treatment	161862
754	193	56	7562	No Treatment	161862
755	193	56	7562	No Treatment	161862
756	193	56	7562	No Treatment	161862
757	193	56	7562	No Treatment	183526
758	193	56	7562	No Treatment	183526
759	193	56	7562	No Treatment	201254
760	193	56	7562	No Treatment	205086
761	193	56	7562	No Treatment	205086
762	193	56	7562	No Treatment	222927
763	193	56	7562	No Treatment
764	193	56	7562	No Treatment	143596
765	193	57	7563	No Treatment	154980
766	193	57	7563	No Treatment	154980
767	193	57	7563	No Treatment	158451
768	193	57	7563	No Treatment	162019
769	193	57	7563	No Treatment	162019
770	193	57	7563	No Treatment	172933
771	193	57	7563	No Treatment	172933
772	193	57	7563	No Treatment	180033
773	193	57	7563	No Treatment
774	193	57	7563	No Treatment	154980
775	193	58	7564	No Treatment	147342
776	193	58	7564	No Treatment	154719
777	193	58	7564	No Treatment	154719
778	193	58	7564	No Treatment	161846
779	193	58	7564	No Treatment	161846
780	193	58	7564	No Treatment	169266
781	193	58	7564	No Treatment	169266
782	193	58	7564	No Treatment	183452
783	193	58	7564	No Treatment	194081
784	193	58	7564	No Treatment	204913
785	193	58	7564	No Treatment	269997
786	193	58	7564	No Treatment	144075
787	193	59	7565	No Treatment	154562
788	193	59	7565	No Treatment	158011
789	193	59	7565	No Treatment	161705
790	193	59	7565	No Treatment	165241
791	193	59	7565	No Treatment	165241
792	193	59	7565	No Treatment	183495
793	193	59	7565	No Treatment	183495
794	193	59	7565	No Treatment	197812
795	193	59	7565	No Treatment	197812
796	193	59	7565	No Treatment	197812
797	193	59	7565	No Treatment	201140
798	193	59	7565	No Treatment	208305
799	193	59	7565	No Treatment	215688
800	193	59	7565	No Treatment	215688
801	193	59	7565	No Treatment	154562
802	193	60	7566	No Treatment	154880
803	193	60	7566	No Treatment	161902
804	193	60	7566	No Treatment	161902
805	193	60	7566	No Treatment	161902
806	193	60	7566	No Treatment	172572
807	193	60	7566	No Treatment	197670
808	193	60	7566	No Treatment	140373
809	193	61	7567	No Treatment	154768
810	193	61	7567	No Treatment	154768
811	193	61	7567	No Treatment	161702
812	193	61	7567	No Treatment	183361
813	193	61	7567	No Treatment	208694
814	193	61	7567	No Treatment	240825
815	193	61	7567	No Treatment	140094
816	193	62	7568	No Treatment	143614
817	193	62	7568	No Treatment	151152
818	193	62	7568	No Treatment	179846
819	193	62	7568	No Treatment	179846
820	193	62	7568	No Treatment	179846
821	193	62	7568	No Treatment	179846
822	193	62	7568	No Treatment	179846
823	193	62	7568	No Treatment	186885
824	193	62	7568	No Treatment	186885
[truncated: 3,007 more rows]
