# Supplementary material for: ScreenSeed as a novel high throughput seed germination phenotyping method
Source: Sci Rep. 2021 Jan 14;11:1404. doi: 10.1038/s41598-020-79115-2 (PMC7809209; doi:10.1038/s41598-020-79115-2)
Supplement: Supplementary file 4 — Supplementary Information 4. [file 41598_2020_79115_MOESM4_ESM.xlsx]

## Sheet: Title
Scientific Reports
Article title: ScreenSeed – A novel high throughput seed germination phenotyping method
Authors: Nicolas Merieux, Pierre Cordier Marie-Hélène Wagner, Sylvie Ducournau, Sophie Aligon, Dominique Job, Philippe Grappin, and Edwin Grappin (edwin.grappin@screenseed.com)
Supplementary information Data S4 - Comparison of germination assays of ScreenSeed tool analysis with standard conditions (i.e. Petri dish bloting paper and petri dish agar conditions)
	1-ScreenSeed test: germination time seed by seed of Col-0 accession is provide in water and in 10 µM diniconazole conditions using the ScreenSeed automate. Time of germinatiion completion after sowing is indicated in number of seconds after sowing for each germinated seeds. Seeds that have no assigned germination time did not germinate during the experiment.
	2-Petri dish bloting paper test: by manual scoring of seed germination, cumulative germination data at different time points of the germination kinetics of Col-0 accession is provide in water and in 10 µM diniconazol conditions using the petri dish bloting paper support. Number of germinated seeds have been scored at 14h, 17h, 21h, 24h, 36h, 40h, 42h, 49h, 62h and 87h after sowing.
	3-Petri dish agar test: by manual scoring of seed germination, cumulative germination data at different time points of the germination kinetics of Col-0 accession is provide in water and in 10 µM diniconazol conditions using 0,8% agar as sowing substrate in petri dish. Number of germinated seeds have been scored at 14h, 17h, 21h, 24h, 36h, 40h, 42h, 49h, 62h and 87h after sowing.

## Sheet: 1-ScreenSeed test
seed number	an_id	well_name	td_id	modality	germination time (secondes)
0	265	1	14323	Control - H20	64714
1	265	1	14323	Control - H20	68172
2	265	1	14323	Control - H20	75824
3	265	1	14323	Control - H20	75824
4	265	1	14323	Control - H20	75824
5	265	1	14323	Control - H20	82591
6	265	1	14323	Control - H20	86200
7	265	1	14323	Control - H20	90096
8	265	1	14323	Control - H20	101103
9	265	1	14323	Control - H20	101103
10	265	1	14323	Control - H20	115310
11	265	1	14323	Control - H20	133453
12	265	1	14323	Control - H20	140294
13	265	1	14323	Control - H20
14	265	1	14323	Control - H20	61046
15	265	2	14324	Control - H20	68737
16	265	2	14324	Control - H20	79139
17	265	2	14324	Control - H20	79139
18	265	2	14324	Control - H20	82841
19	265	2	14324	Control - H20	82841
20	265	2	14324	Control - H20	82841
21	265	2	14324	Control - H20	93913
22	265	2	14324	Control - H20	93913
23	265	2	14324	Control - H20	93913
24	265	2	14324	Control - H20	93913
25	265	2	14324	Control - H20	108283
26	265	2	14324	Control - H20	108283
27	265	2	14324	Control - H20	108283
28	265	2	14324	Control - H20	126435
29	265	2	14324	Control - H20	126435
30	265	2	14324	Control - H20	184035
31	265	2	14324	Control - H20	209237
32	265	2	14324	Control - H20	227129
33	265	2	14324	Control - H20
34	265	2	14324	Control - H20
35	265	2	14324	Control - H20
36	265	2	14324	Control - H20
37	265	2	14324	Control - H20	68737
38	265	3	14325	Control - H20	54072
39	265	3	14325	Control - H20	65014
40	265	3	14325	Control - H20	65014
41	265	3	14325	Control - H20	68508
42	265	3	14325	Control - H20	79243
43	265	3	14325	Control - H20	82928
44	265	3	14325	Control - H20	86667
45	265	3	14325	Control - H20	97755
46	265	3	14325	Control - H20	158681
47	265	3	14325	Control - H20	173148
48	265	3	14325	Control - H20
49	265	3	14325	Control - H20
50	265	3	14325	Control - H20	54072
51	265	4	14326	Control - H20	68629
52	265	4	14326	Control - H20	72400
53	265	4	14326	Control - H20	72400
54	265	4	14326	Control - H20	75737
55	265	4	14326	Control - H20	75737
56	265	4	14326	Control - H20	83091
57	265	4	14326	Control - H20	83091
58	265	4	14326	Control - H20	108408
59	265	4	14326	Control - H20	111957
60	265	4	14326	Control - H20	292203
61	265	4	14326	Control - H20
62	265	4	14326	Control - H20
63	265	4	14326	Control - H20	47003
64	265	5	14327	Control - H20	68732
65	265	5	14327	Control - H20	72091
66	265	5	14327	Control - H20	72091
67	265	5	14327	Control - H20	72091
68	265	5	14327	Control - H20	79199
69	265	5	14327	Control - H20	83141
70	265	5	14327	Control - H20	90408
71	265	5	14327	Control - H20
72	265	5	14327	Control - H20
73	265	5	14327	Control - H20	50366
74	265	6	14328	Control - H20	65102
75	265	6	14328	Control - H20	68727
76	265	6	14328	Control - H20	75967
77	265	6	14328	Control - H20	79515
78	265	6	14328	Control - H20	79515
79	265	6	14328	Control - H20	86625
80	265	6	14328	Control - H20	122735
81	265	6	14328	Control - H20	133574
82	265	6	14328	Control - H20	144154
83	265	6	14328	Control - H20
84	265	6	14328	Control - H20	54383
85	265	7	14329	Diniconazole 10µM	248988
86	265	7	14329	Diniconazole 10µM
87	265	7	14329	Diniconazole 10µM
88	265	7	14329	Diniconazole 10µM
89	265	7	14329	Diniconazole 10µM
90	265	7	14329	Diniconazole 10µM
91	265	7	14329	Diniconazole 10µM
92	265	7	14329	Diniconazole 10µM
93	265	7	14329	Diniconazole 10µM
94	265	7	14329	Diniconazole 10µM
95	265	7	14329	Diniconazole 10µM
96	265	7	14329	Diniconazole 10µM
97	265	7	14329	Diniconazole 10µM
98	265	7	14329	Diniconazole 10µM	165959
99	265	8	14330	Diniconazole 10µM	123083
100	265	8	14330	Diniconazole 10µM	173226
101	265	8	14330	Diniconazole 10µM	173226
102	265	8	14330	Diniconazole 10µM	177015
103	265	8	14330	Diniconazole 10µM	177015
104	265	8	14330	Diniconazole 10µM	198537
105	265	8	14330	Diniconazole 10µM	198537
106	265	8	14330	Diniconazole 10µM	238516
107	265	8	14330	Diniconazole 10µM	256735
108	265	8	14330	Diniconazole 10µM
109	265	8	14330	Diniconazole 10µM
110	265	8	14330	Diniconazole 10µM
111	265	8	14330	Diniconazole 10µM
112	265	8	14330	Diniconazole 10µM
113	265	8	14330	Diniconazole 10µM
114	265	8	14330	Diniconazole 10µM	119448
115	265	9	14331	Diniconazole 10µM	151713
116	265	9	14331	Diniconazole 10µM	173153
117	265	9	14331	Diniconazole 10µM	180666
118	265	9	14331	Diniconazole 10µM	180666
119	265	9	14331	Diniconazole 10µM
120	265	9	14331	Diniconazole 10µM
121	265	9	14331	Diniconazole 10µM
122	265	9	14331	Diniconazole 10µM
123	265	9	14331	Diniconazole 10µM
124	265	9	14331	Diniconazole 10µM	97510
125	265	10	14332	Diniconazole 10µM	147995
126	265	10	14332	Diniconazole 10µM	162436
127	265	10	14332	Diniconazole 10µM	183911
128	265	10	14332	Diniconazole 10µM
129	265	10	14332	Diniconazole 10µM
130	265	10	14332	Diniconazole 10µM
131	265	10	14332	Diniconazole 10µM
132	265	10	14332	Diniconazole 10µM
133	265	10	14332	Diniconazole 10µM
134	265	10	14332	Diniconazole 10µM	123033
135	265	11	14333	Diniconazole 10µM	101320
136	265	11	14333	Diniconazole 10µM	137322
137	265	11	14333	Diniconazole 10µM	137322
138	265	11	14333	Diniconazole 10µM	147801
139	265	11	14333	Diniconazole 10µM	328706
140	265	11	14333	Diniconazole 10µM
141	265	11	14333	Diniconazole 10µM
142	265	11	14333	Diniconazole 10µM
143	265	11	14333	Diniconazole 10µM
144	265	11	14333	Diniconazole 10µM
145	265	11	14333	Diniconazole 10µM
146	265	11	14333	Diniconazole 10µM
147	265	11	14333	Diniconazole 10µM
148	265	11	14333	Diniconazole 10µM	72117
149	265	12	14334	Diniconazole 10µM	133736
150	265	12	14334	Diniconazole 10µM	162692
151	265	12	14334	Diniconazole 10µM
152	265	12	14334	Diniconazole 10µM
153	265	12	14334	Diniconazole 10µM
154	265	12	14334	Diniconazole 10µM
155	265	12	14334	Diniconazole 10µM	108316
156	265	13	14335	Control - H20	72564
157	265	13	14335	Control - H20	79619
158	265	13	14335	Control - H20	79619
159	265	13	14335	Control - H20	79619
160	265	13	14335	Control - H20	83005
161	265	13	14335	Control - H20	83005
162	265	13	14335	Control - H20	83005
163	265	13	14335	Control - H20	83005
164	265	13	14335	Control - H20	83005
165	265	13	14335	Control - H20	83005
166	265	13	14335	Control - H20	112186
167	265	13	14335	Control - H20	112186
168	265	13	14335	Control - H20	112186
169	265	13	14335	Control - H20	173274
170	265	13	14335	Control - H20	173274
171	265	13	14335	Control - H20
172	265	13	14335	Control - H20
173	265	13	14335	Control - H20
174	265	13	14335	Control - H20
175	265	13	14335	Control - H20	72564
176	265	14	14336	Control - H20	65139
177	265	14	14336	Control - H20	68889
178	265	14	14336	Control - H20	79488
179	265	14	14336	Control - H20	79488
180	265	14	14336	Control - H20	79488
181	265	14	14336	Control - H20	86635
182	265	14	14336	Control - H20	86635
183	265	14	14336	Control - H20	90494
184	265	14	14336	Control - H20	90494
185	265	14	14336	Control - H20	104462
186	265	14	14336	Control - H20	119208
187	265	14	14336	Control - H20	119208
188	265	14	14336	Control - H20	126148
189	265	14	14336	Control - H20
190	265	14	14336	Control - H20	43268
191	265	15	14337	Control - H20	75938
192	265	15	14337	Control - H20	79166
193	265	15	14337	Control - H20	79166
194	265	15	14337	Control - H20	86553
195	265	15	14337	Control - H20	86553
196	265	15	14337	Control - H20	86553
197	265	15	14337	Control - H20	97526
198	265	15	14337	Control - H20	97526
199	265	15	14337	Control - H20	97526
200	265	15	14337	Control - H20	144506
201	265	15	14337	Control - H20	144506
202	265	15	14337	Control - H20	162338
203	265	15	14337	Control - H20	263271
204	265	15	14337	Control - H20
205	265	15	14337	Control - H20
206	265	15	14337	Control - H20
207	265	15	14337	Control - H20	65101
208	265	16	14338	Control - H20	53920
209	265	16	14338	Control - H20	64938
210	265	16	14338	Control - H20	75688
211	265	16	14338	Control - H20	75688
212	265	16	14338	Control - H20	75688
213	265	16	14338	Control - H20	89976
214	265	16	14338	Control - H20	93624
215	265	16	14338	Control - H20	100831
216	265	16	14338	Control - H20	108048
217	265	16	14338	Control - H20	112038
218	265	16	14338	Control - H20	140778
219	265	16	14338	Control - H20	162094
220	265	16	14338	Control - H20	216569
221	265	16	14338	Control - H20	241646
222	265	16	14338	Control - H20
223	265	16	14338	Control - H20
224	265	16	14338	Control - H20
225	265	16	14338	Control - H20	39702
226	265	17	14339	Control - H20	75672
227	265	17	14339	Control - H20	82846
228	265	17	14339	Control - H20	82846
229	265	17	14339	Control - H20	90086
230	265	17	14339	Control - H20	90086
231	265	17	14339	Control - H20	90086
232	265	17	14339	Control - H20	104505
233	265	17	14339	Control - H20	104505
234	265	17	14339	Control - H20	104505
235	265	17	14339	Control - H20	104505
236	265	17	14339	Control - H20	115109
237	265	17	14339	Control - H20	126228
238	265	17	14339	Control - H20	126228
239	265	17	14339	Control - H20	158877
240	265	17	14339	Control - H20	194922
241	265	17	14339	Control - H20	321161
242	265	17	14339	Control - H20
243	265	17	14339	Control - H20
244	265	17	14339	Control - H20	64698
245	265	18	14340	Control - H20	72378
246	265	18	14340	Control - H20	76194
247	265	18	14340	Control - H20	83266
248	265	18	14340	Control - H20	83266
249	265	18	14340	Control - H20	83266
250	265	18	14340	Control - H20	101370
251	265	18	14340	Control - H20	101370
252	265	18	14340	Control - H20	101370
253	265	18	14340	Control - H20	112180
254	265	18	14340	Control - H20	119306
255	265	18	14340	Control - H20	144703
256	265	18	14340	Control - H20	195031
257	265	18	14340	Control - H20	368300
258	265	18	14340	Control - H20
259	265	18	14340	Control - H20	61367
260	265	19	14341	Diniconazole 10 µM	144583
261	265	19	14341	Diniconazole 10 µM	184031
262	265	19	14341	Diniconazole 10 µM	216379
263	265	19	14341	Diniconazole 10 µM	237940
264	265	19	14341	Diniconazole 10 µM	310194
265	265	19	14341	Diniconazole 10 µM
266	265	19	14341	Diniconazole 10 µM
267	265	19	14341	Diniconazole 10 µM
268	265	19	14341	Diniconazole 10 µM
269	265	19	14341	Diniconazole 10 µM
270	265	19	14341	Diniconazole 10 µM
271	265	19	14341	Diniconazole 10 µM
272	265	19	14341	Diniconazole 10 µM
273	265	19	14341	Diniconazole 10 µM
274	265	19	14341	Diniconazole 10 µM	144583
275	265	20	14342	Diniconazole 10 µM	115833
276	265	20	14342	Diniconazole 10 µM	130105
277	265	20	14342	Diniconazole 10 µM	130105
278	265	20	14342	Diniconazole 10 µM	133617
279	265	20	14342	Diniconazole 10 µM	144372
280	265	20	14342	Diniconazole 10 µM	144372
281	265	20	14342	Diniconazole 10 µM	169877
282	265	20	14342	Diniconazole 10 µM	227679
283	265	20	14342	Diniconazole 10 µM	342837
284	265	20	14342	Diniconazole 10 µM
285	265	20	14342	Diniconazole 10 µM
286	265	20	14342	Diniconazole 10 µM
287	265	20	14342	Diniconazole 10 µM
288	265	20	14342	Diniconazole 10 µM	112088
289	265	21	14343	Diniconazole 10 µM	108511
290	265	21	14343	Diniconazole 10 µM	130105
291	265	21	14343	Diniconazole 10 µM	130105
292	265	21	14343	Diniconazole 10 µM	173269
293	265	21	14343	Diniconazole 10 µM	173269
294	265	21	14343	Diniconazole 10 µM	173269
295	265	21	14343	Diniconazole 10 µM	191242
296	265	21	14343	Diniconazole 10 µM	191242
297	265	21	14343	Diniconazole 10 µM
298	265	21	14343	Diniconazole 10 µM
299	265	21	14343	Diniconazole 10 µM
300	265	21	14343	Diniconazole 10 µM
301	265	21	14343	Diniconazole 10 µM
302	265	21	14343	Diniconazole 10 µM
303	265	21	14343	Diniconazole 10 µM	97767
304	265	22	14344	Diniconazole 10 µM	119148
305	265	22	14344	Diniconazole 10 µM	180547
306	265	22	14344	Diniconazole 10 µM	187575
307	265	22	14344	Diniconazole 10 µM	187575
308	265	22	14344	Diniconazole 10 µM	198459
309	265	22	14344	Diniconazole 10 µM	227324
310	265	22	14344	Diniconazole 10 µM	267229
311	265	22	14344	Diniconazole 10 µM
312	265	22	14344	Diniconazole 10 µM
313	265	22	14344	Diniconazole 10 µM
314	265	22	14344	Diniconazole 10 µM
315	265	22	14344	Diniconazole 10 µM
316	265	22	14344	Diniconazole 10 µM
317	265	22	14344	Diniconazole 10 µM
318	265	22	14344	Diniconazole 10 µM	119148
319	265	23	14345	Diniconazole 10 µM	147920
320	265	23	14345	Diniconazole 10 µM	191488
321	265	23	14345	Diniconazole 10 µM	260033
322	265	23	14345	Diniconazole 10 µM	350375
323	265	23	14345	Diniconazole 10 µM
324	265	23	14345	Diniconazole 10 µM
325	265	23	14345	Diniconazole 10 µM
326	265	23	14345	Diniconazole 10 µM
327	265	23	14345	Diniconazole 10 µM
328	265	23	14345	Diniconazole 10 µM
329	265	23	14345	Diniconazole 10 µM	137470
330	265	24	14346	Diniconazole 10 µM	133220
331	265	24	14346	Diniconazole 10 µM	133220
332	265	24	14346	Diniconazole 10 µM	137067
333	265	24	14346	Diniconazole 10 µM	169132
334	265	24	14346	Diniconazole 10 µM	180368
335	265	24	14346	Diniconazole 10 µM	223276
336	265	24	14346	Diniconazole 10 µM
337	265	24	14346	Diniconazole 10 µM
338	265	24	14346	Diniconazole 10 µM
339	265	24	14346	Diniconazole 10 µM
340	265	24	14346	Diniconazole 10 µM
341	265	24	14346	Diniconazole 10 µM
342	265	24	14346	Diniconazole 10 µM	122680
343	265	25	14347	Control - H20	72194
344	265	25	14347	Control - H20	72194
345	265	25	14347	Control - H20	72194
346	265	25	14347	Control - H20	75939
347	265	25	14347	Control - H20	83315
348	265	25	14347	Control - H20	83315
349	265	25	14347	Control - H20	83315
350	265	25	14347	Control - H20	83315
351	265	25	14347	Control - H20	83315
352	265	25	14347	Control - H20	100940
353	265	25	14347	Control - H20	100940
354	265	25	14347	Control - H20	100940
355	265	25	14347	Control - H20	133878
356	265	25	14347	Control - H20	133878
357	265	25	14347	Control - H20	133878
358	265	25	14347	Control - H20	158720
359	265	25	14347	Control - H20	267246
360	265	25	14347	Control - H20
361	265	25	14347	Control - H20
362	265	25	14347	Control - H20
363	265	25	14347	Control - H20	72194
364	265	26	14348	Control - H20	72167
365	265	26	14348	Control - H20	76190
366	265	26	14348	Control - H20	86706
367	265	26	14348	Control - H20	86706
368	265	26	14348	Control - H20	86706
369	265	26	14348	Control - H20	97408
370	265	26	14348	Control - H20	97408
371	265	26	14348	Control - H20	97408
372	265	26	14348	Control - H20	97408
373	265	26	14348	Control - H20	97408
374	265	26	14348	Control - H20	137111
375	265	26	14348	Control - H20	137111
376	265	26	14348	Control - H20	159008
377	265	26	14348	Control - H20	159008
378	265	26	14348	Control - H20	159008
379	265	26	14348	Control - H20	198530
380	265	26	14348	Control - H20	198530
381	265	26	14348	Control - H20
382	265	26	14348	Control - H20	65395
383	265	27	14349	Control - H20	64781
384	265	27	14349	Control - H20	82771
385	265	27	14349	Control - H20	82771
386	265	27	14349	Control - H20	82771
387	265	27	14349	Control - H20	82771
388	265	27	14349	Control - H20	82771
389	265	27	14349	Control - H20	82771
390	265	27	14349	Control - H20	82771
391	265	27	14349	Control - H20	90146
392	265	27	14349	Control - H20	90146
393	265	27	14349	Control - H20	97511
394	265	27	14349	Control - H20	97511
395	265	27	14349	Control - H20	126104
396	265	27	14349	Control - H20	130078
397	265	27	14349	Control - H20	130078
398	265	27	14349	Control - H20	183927
399	265	27	14349	Control - H20	64781
400	265	28	14350	Control - H20	64781
401	265	28	14350	Control - H20	64781
402	265	28	14350	Control - H20	72243
403	265	28	14350	Control - H20	72243
404	265	28	14350	Control - H20	72243
405	265	28	14350	Control - H20	94114
406	265	28	14350	Control - H20	94114
407	265	28	14350	Control - H20	94114
408	265	28	14350	Control - H20	94114
409	265	28	14350	Control - H20	101137
410	265	28	14350	Control - H20	101137
411	265	28	14350	Control - H20	101137
412	265	28	14350	Control - H20	101137
413	265	28	14350	Control - H20	144627
414	265	28	14350	Control - H20	173083
415	265	28	14350	Control - H20
416	265	28	14350	Control - H20
417	265	28	14350	Control - H20
418	265	28	14350	Control - H20	64781
419	265	29	14351	Control - H20	68274
420	265	29	14351	Control - H20	68274
421	265	29	14351	Control - H20	75769
422	265	29	14351	Control - H20	75769
423	265	29	14351	Control - H20	75769
424	265	29	14351	Control - H20	75769
425	265	29	14351	Control - H20	79199
426	265	29	14351	Control - H20	79199
427	265	29	14351	Control - H20	90238
428	265	29	14351	Control - H20	90238
429	265	29	14351	Control - H20	100782
430	265	29	14351	Control - H20	118859
431	265	29	14351	Control - H20	118859
432	265	29	14351	Control - H20	176725
433	265	29	14351	Control - H20	176725
434	265	29	14351	Control - H20
435	265	29	14351	Control - H20
436	265	29	14351	Control - H20	61225
437	265	30	14352	Control - H20	57992
438	265	30	14352	Control - H20	65155
439	265	30	14352	Control - H20	79422
440	265	30	14352	Control - H20	79422
441	265	30	14352	Control - H20	79422
442	265	30	14352	Control - H20	79422
443	265	30	14352	Control - H20	97581
444	265	30	14352	Control - H20	97581
445	265	30	14352	Control - H20	97581
446	265	30	14352	Control - H20	97581
447	265	30	14352	Control - H20	101212
448	265	30	14352	Control - H20	122777
449	265	30	14352	Control - H20	151555
450	265	30	14352	Control - H20	209330
451	265	30	14352	Control - H20
452	265	30	14352	Control - H20
453	265	30	14352	Control - H20
454	265	30	14352	Control - H20	53936
455	265	31	14353	Diniconazole 10 µM	129561
456	265	31	14353	Diniconazole 10 µM	137170
457	265	31	14353	Diniconazole 10 µM	158623
458	265	31	14353	Diniconazole 10 µM	162345
459	265	31	14353	Diniconazole 10 µM
460	265	31	14353	Diniconazole 10 µM
461	265	31	14353	Diniconazole 10 µM
462	265	31	14353	Diniconazole 10 µM
463	265	31	14353	Diniconazole 10 µM
464	265	31	14353	Diniconazole 10 µM	89944
465	265	32	14354	Diniconazole 10 µM	119436
466	265	32	14354	Diniconazole 10 µM	126375
467	265	32	14354	Diniconazole 10 µM	162496
468	265	32	14354	Diniconazole 10 µM	162496
469	265	32	14354	Diniconazole 10 µM	191427
470	265	32	14354	Diniconazole 10 µM	198851
471	265	32	14354	Diniconazole 10 µM	198851
472	265	32	14354	Diniconazole 10 µM	205726
473	265	32	14354	Diniconazole 10 µM	223955
474	265	32	14354	Diniconazole 10 µM
475	265	32	14354	Diniconazole 10 µM
476	265	32	14354	Diniconazole 10 µM	94201
477	265	33	14355	Diniconazole 10 µM	166405
478	265	33	14355	Diniconazole 10 µM	180857
479	265	33	14355	Diniconazole 10 µM	238565
480	265	33	14355	Diniconazole 10 µM
481	265	33	14355	Diniconazole 10 µM
482	265	33	14355	Diniconazole 10 µM
483	265	33	14355	Diniconazole 10 µM
484	265	33	14355	Diniconazole 10 µM
485	265	33	14355	Diniconazole 10 µM	133688
486	265	34	14356	Diniconazole 10 µM	126180
487	265	34	14356	Diniconazole 10 µM	180443
488	265	34	14356	Diniconazole 10 µM	194819
489	265	34	14356	Diniconazole 10 µM	202444
490	265	34	14356	Diniconazole 10 µM	234678
491	265	34	14356	Diniconazole 10 µM	259848
492	265	34	14356	Diniconazole 10 µM
493	265	34	14356	Diniconazole 10 µM
494	265	34	14356	Diniconazole 10 µM
495	265	34	14356	Diniconazole 10 µM
496	265	34	14356	Diniconazole 10 µM
497	265	34	14356	Diniconazole 10 µM
498	265	34	14356	Diniconazole 10 µM	118996
499	265	35	14357	Diniconazole 10 µM	93618
500	265	35	14357	Diniconazole 10 µM	147958
501	265	35	14357	Diniconazole 10 µM	158730
502	265	35	14357	Diniconazole 10 µM	158730
503	265	35	14357	Diniconazole 10 µM	158730
504	265	35	14357	Diniconazole 10 µM	176534
505	265	35	14357	Diniconazole 10 µM	176534
506	265	35	14357	Diniconazole 10 µM	187574
507	265	35	14357	Diniconazole 10 µM	205780
508	265	35	14357	Diniconazole 10 µM	234357
509	265	35	14357	Diniconazole 10 µM
510	265	35	14357	Diniconazole 10 µM	61438
511	265	36	14358	Diniconazole 10 µM	119066
512	265	36	14358	Diniconazole 10 µM	136903
513	265	36	14358	Diniconazole 10 µM	147957
514	265	36	14358	Diniconazole 10 µM	147957
515	265	36	14358	Diniconazole 10 µM	154822
516	265	36	14358	Diniconazole 10 µM	154822
517	265	36	14358	Diniconazole 10 µM	154822
518	265	36	14358	Diniconazole 10 µM
519	265	36	14358	Diniconazole 10 µM
520	265	36	14358	Diniconazole 10 µM
521	265	36	14358	Diniconazole 10 µM
522	265	36	14358	Diniconazole 10 µM
523	265	36	14358	Diniconazole 10 µM	71851
524	265	37	14359	Control - H20	68177
525	265	37	14359	Control - H20	68177
526	265	37	14359	Control - H20	79281
527	265	37	14359	Control - H20	79281
528	265	37	14359	Control - H20	79281
529	265	37	14359	Control - H20	79281
530	265	37	14359	Control - H20	86412
531	265	37	14359	Control - H20	86412
532	265	37	14359	Control - H20	86412
533	265	37	14359	Control - H20	86412
534	265	37	14359	Control - H20	93836
535	265	37	14359	Control - H20	93836
536	265	37	14359	Control - H20	93836
537	265	37	14359	Control - H20	93836
538	265	37	14359	Control - H20	118773
539	265	37	14359	Control - H20	118773
540	265	37	14359	Control - H20	118773
541	265	37	14359	Control - H20	143952
542	265	37	14359	Control - H20	143952
543	265	37	14359	Control - H20	151572
544	265	37	14359	Control - H20	158328
545	265	37	14359	Control - H20	173029
546	265	37	14359	Control - H20	263425
547	265	37	14359	Control - H20
548	265	37	14359	Control - H20
549	265	37	14359	Control - H20	57377
550	265	38	14360	Control - H20	65221
551	265	38	14360	Control - H20	65221
552	265	38	14360	Control - H20	72220
553	265	38	14360	Control - H20	72220
554	265	38	14360	Control - H20	79651
555	265	38	14360	Control - H20	86635
556	265	38	14360	Control - H20	86635
557	265	38	14360	Control - H20	90205
558	265	38	14360	Control - H20	97515
559	265	38	14360	Control - H20	108359
560	265	38	14360	Control - H20	234656
561	265	38	14360	Control - H20	234656
562	265	38	14360	Control - H20
563	265	38	14360	Control - H20	57954
564	265	39	14361	Control - H20	57987
565	265	39	14361	Control - H20	75781
566	265	39	14361	Control - H20	75781
567	265	39	14361	Control - H20	75781
568	265	39	14361	Control - H20	75781
569	265	39	14361	Control - H20	79543
570	265	39	14361	Control - H20	83119
571	265	39	14361	Control - H20	83119
572	265	39	14361	Control - H20	90364
573	265	39	14361	Control - H20	97512
574	265	39	14361	Control - H20	119170
575	265	39	14361	Control - H20
576	265	39	14361	Control - H20
577	265	39	14361	Control - H20
578	265	39	14361	Control - H20	57987
579	265	40	14362	Control - H20	71813
580	265	40	14362	Control - H20	71813
581	265	40	14362	Control - H20	71813
582	265	40	14362	Control - H20	75286
583	265	40	14362	Control - H20	82699
584	265	40	14362	Control - H20	82699
585	265	40	14362	Control - H20	93325
586	265	40	14362	Control - H20	93325
587	265	40	14362	Control - H20	93325
588	265	40	14362	Control - H20	115256
589	265	40	14362	Control - H20	115256
590	265	40	14362	Control - H20	115256
591	265	40	14362	Control - H20	140376
592	265	40	14362	Control - H20	140376
593	265	40	14362	Control - H20	162360
594	265	40	14362	Control - H20	284986
595	265	40	14362	Control - H20
596	265	40	14362	Control - H20	71813
597	265	41	14363	Control - H20	64997
598	265	41	14363	Control - H20	71828
599	265	41	14363	Control - H20	71828
600	265	41	14363	Control - H20	83031
601	265	41	14363	Control - H20	83031
602	265	41	14363	Control - H20	83031
603	265	41	14363	Control - H20	83031
604	265	41	14363	Control - H20	83031
605	265	41	14363	Control - H20
606	265	41	14363	Control - H20
607	265	41	14363	Control - H20	57540
608	265	42	14364	Control - H20	65384
609	265	42	14364	Control - H20	65384
610	265	42	14364	Control - H20	65384
611	265	42	14364	Control - H20	72553
612	265	42	14364	Control - H20	72553
613	265	42	14364	Control - H20	72553
614	265	42	14364	Control - H20	90652
615	265	42	14364	Control - H20	90652
616	265	42	14364	Control - H20	90652
617	265	42	14364	Control - H20	97549
618	265	42	14364	Control - H20	115577
619	265	42	14364	Control - H20	115577
620	265	42	14364	Control - H20	122783
621	265	42	14364	Control - H20	166133
622	265	42	14364	Control - H20	177221
623	265	42	14364	Control - H20
624	265	42	14364	Control - H20	58167
625	265	43	14365	Diniconazole 10 µM	158764
626	265	43	14365	Diniconazole 10 µM	176828
627	265	43	14365	Diniconazole 10 µM	328325
628	265	43	14365	Diniconazole 10 µM
629	265	43	14365	Diniconazole 10 µM
630	265	43	14365	Diniconazole 10 µM
631	265	43	14365	Diniconazole 10 µM
632	265	43	14365	Diniconazole 10 µM
633	265	43	14365	Diniconazole 10 µM	115490
634	265	44	14366	Diniconazole 10 µM	158622
635	265	44	14366	Diniconazole 10 µM	169376
636	265	44	14366	Diniconazole 10 µM	180383
637	265	44	14366	Diniconazole 10 µM	187443
638	265	44	14366	Diniconazole 10 µM	187443
639	265	44	14366	Diniconazole 10 µM	223591
640	265	44	14366	Diniconazole 10 µM	263582
641	265	44	14366	Diniconazole 10 µM	296047
642	265	44	14366	Diniconazole 10 µM
643	265	44	14366	Diniconazole 10 µM
644	265	44	14366	Diniconazole 10 µM
645	265	44	14366	Diniconazole 10 µM
646	265	44	14366	Diniconazole 10 µM
647	265	44	14366	Diniconazole 10 µM
648	265	44	14366	Diniconazole 10 µM
649	265	44	14366	Diniconazole 10 µM
650	265	44	14366	Diniconazole 10 µM
651	265	44	14366	Diniconazole 10 µM
652	265	44	14366	Diniconazole 10 µM
653	265	44	14366	Diniconazole 10 µM	136991
654	265	45	14367	Diniconazole 10 µM	129958
655	265	45	14367	Diniconazole 10 µM	133313
656	265	45	14367	Diniconazole 10 µM	158747
657	265	45	14367	Diniconazole 10 µM	191075
658	265	45	14367	Diniconazole 10 µM	248952
659	265	45	14367	Diniconazole 10 µM	263457
660	265	45	14367	Diniconazole 10 µM
661	265	45	14367	Diniconazole 10 µM
662	265	45	14367	Diniconazole 10 µM
663	265	45	14367	Diniconazole 10 µM
664	265	45	14367	Diniconazole 10 µM
665	265	45	14367	Diniconazole 10 µM
666	265	45	14367	Diniconazole 10 µM
667	265	45	14367	Diniconazole 10 µM
668	265	45	14367	Diniconazole 10 µM
669	265	45	14367	Diniconazole 10 µM
670	265	45	14367	Diniconazole 10 µM	126322
671	265	46	14368	Diniconazole 10 µM	93727
672	265	46	14368	Diniconazole 10 µM	97516
673	265	46	14368	Diniconazole 10 µM	122680
674	265	46	14368	Diniconazole 10 µM	158823
675	265	46	14368	Diniconazole 10 µM	205748
676	265	46	14368	Diniconazole 10 µM	241955
677	265	46	14368	Diniconazole 10 µM
678	265	46	14368	Diniconazole 10 µM
679	265	46	14368	Diniconazole 10 µM	86733
680	265	47	14369	Diniconazole 10 µM	122342
681	265	47	14369	Diniconazole 10 µM	122342
682	265	47	14369	Diniconazole 10 µM	126006
683	265	47	14369	Diniconazole 10 µM
684	265	47	14369	Diniconazole 10 µM
685	265	47	14369	Diniconazole 10 µM
686	265	47	14369	Diniconazole 10 µM
687	265	47	14369	Diniconazole 10 µM	111913
688	265	48	14370	Diniconazole 10 µM	184058
689	265	48	14370	Diniconazole 10 µM	184058
690	265	48	14370	Diniconazole 10 µM	195015
691	265	48	14370	Diniconazole 10 µM	195015
692	265	48	14370	Diniconazole 10 µM	223553
693	265	48	14370	Diniconazole 10 µM	223553
694	265	48	14370	Diniconazole 10 µM
695	265	48	14370	Diniconazole 10 µM
696	265	48	14370	Diniconazole 10 µM
697	265	48	14370	Diniconazole 10 µM
698	265	48	14370	Diniconazole 10 µM
699	265	48	14370	Diniconazole 10 µM
700	265	48	14370	Diniconazole 10 µM
701	265	48	14370	Diniconazole 10 µM
702	265	48	14370	Diniconazole 10 µM
703	265	48	14370	Diniconazole 10 µM	133361
704	265	49	14371	Control - H20	61373
705	265	49	14371	Control - H20	68585
706	265	49	14371	Control - H20	68585
707	265	49	14371	Control - H20	72444
708	265	49	14371	Control - H20	72444
709	265	49	14371	Control - H20	83228
710	265	49	14371	Control - H20	83228
711	265	49	14371	Control - H20	83228
712	265	49	14371	Control - H20	93613
713	265	49	14371	Control - H20	93613
714	265	49	14371	Control - H20	97293
715	265	49	14371	Control - H20	108506
716	265	49	14371	Control - H20	108506
717	265	49	14371	Control - H20	119104
718	265	49	14371	Control - H20	119104
719	265	49	14371	Control - H20	119104
720	265	49	14371	Control - H20
721	265	49	14371	Control - H20
722	265	49	14371	Control - H20
723	265	49	14371	Control - H20
724	265	49	14371	Control - H20
725	265	49	14371	Control - H20
726	265	49	14371	Control - H20	61373
727	265	50	14372	Control - H20	75760
728	265	50	14372	Control - H20	75760
729	265	50	14372	Control - H20	75760
730	265	50	14372	Control - H20	82804
731	265	50	14372	Control - H20	82804
732	265	50	14372	Control - H20	82804
733	265	50	14372	Control - H20	82804
734	265	50	14372	Control - H20	82804
735	265	50	14372	Control - H20	82804
736	265	50	14372	Control - H20	115382
737	265	50	14372	Control - H20	115382
738	265	50	14372	Control - H20	133129
739	265	50	14372	Control - H20	133129
740	265	50	14372	Control - H20	133129
741	265	50	14372	Control - H20	227129
742	265	50	14372	Control - H20	310157
743	265	50	14372	Control - H20
744	265	50	14372	Control - H20
745	265	50	14372	Control - H20	50557
746	265	51	14373	Control - H20	54427
747	265	51	14373	Control - H20	72406
748	265	51	14373	Control - H20	72406
749	265	51	14373	Control - H20	72406
750	265	51	14373	Control - H20	83303
751	265	51	14373	Control - H20	83303
752	265	51	14373	Control - H20	83303
753	265	51	14373	Control - H20	126359
754	265	51	14373	Control - H20	202080
755	265	51	14373	Control - H20
756	265	51	14373	Control - H20
757	265	51	14373	Control - H20	50970
758	265	52	14374	Control - H20	68280
759	265	52	14374	Control - H20	68280
760	265	52	14374	Control - H20	75731
761	265	52	14374	Control - H20	75731
762	265	52	14374	Control - H20	82917
763	265	52	14374	Control - H20	89977
764	265	52	14374	Control - H20	89977
765	265	52	14374	Control - H20	97527
766	265	52	14374	Control - H20	97527
767	265	52	14374	Control - H20	111832
768	265	52	14374	Control - H20	270723
769	265	52	14374	Control - H20	61062
770	265	53	14375	Control - H20	68798
771	265	53	14375	Control - H20	83244
772	265	53	14375	Control - H20	83244
773	265	53	14375	Control - H20	83244
774	265	53	14375	Control - H20	83244
775	265	53	14375	Control - H20	90435
776	265	53	14375	Control - H20	104805
777	265	53	14375	Control - H20	104805
778	265	53	14375	Control - H20	104805
779	265	53	14375	Control - H20	104805
780	265	53	14375	Control - H20	111816
781	265	53	14375	Control - H20	130186
782	265	53	14375	Control - H20	155061
783	265	53	14375	Control - H20	155061
784	265	53	14375	Control - H20	155061
785	265	53	14375	Control - H20	155061
786	265	53	14375	Control - H20	162262
787	265	53	14375	Control - H20	198498
788	265	53	14375	Control - H20	238005
789	265	53	14375	Control - H20
790	265	53	14375	Control - H20	57748
791	265	54	14376	Control - H20	65052
792	265	54	14376	Control - H20	71835
793	265	54	14376	Control - H20	71835
794	265	54	14376	Control - H20	86500
795	265	54	14376	Control - H20	86500
796	265	54	14376	Control - H20	86500
797	265	54	14376	Control - H20	97354
798	265	54	14376	Control - H20	97354
799	265	54	14376	Control - H20	97354
800	265	54	14376	Control - H20	97354
801	265	54	14376	Control - H20	122490
802	265	54	14376	Control - H20	122490
803	265	54	14376	Control - H20	122490
804	265	54	14376	Control - H20	136838
805	265	54	14376	Control - H20	136838
806	265	54	14376	Control - H20	234635
807	265	54	14376	Control - H20
808	265	54	14376	Control - H20
809	265	54	14376	Control - H20
810	265	54	14376	Control - H20	61401
811	265	55	14377	Diniconazole 10 µM	136713
812	265	55	14377	Diniconazole 10 µM	144364
813	265	55	14377	Diniconazole 10 µM	158730
814	265	55	14377	Diniconazole 10 µM	183921
815	265	55	14377	Diniconazole 10 µM	212862
816	265	55	14377	Diniconazole 10 µM	212862
817	265	55	14377	Diniconazole 10 µM
818	265	55	14377	Diniconazole 10 µM
819	265	55	14377	Diniconazole 10 µM
820	265	55	14377	Diniconazole 10 µM
821	265	55	14377	Diniconazole 10 µM
822	265	55	14377	Diniconazole 10 µM
823	265	55	14377	Diniconazole 10 µM
824	265	55	14377	Diniconazole 10 µM
825	265	55	14377	Diniconazole 10 µM	122299
826	265	56	14378	Diniconazole 10 µM	159155
827	265	56	14378	Diniconazole 10 µM	187672
828	265	56	14378	Diniconazole 10 µM	198509
829	265	56	14378	Diniconazole 10 µM	212938
830	265	56	14378	Diniconazole 10 µM	212938
831	265	56	14378	Diniconazole 10 µM	234939
832	265	56	14378	Diniconazole 10 µM	270691
833	265	56	14378	Diniconazole 10 µM
834	265	56	14378	Diniconazole 10 µM
835	265	56	14378	Diniconazole 10 µM
836	265	56	14378	Diniconazole 10 µM
837	265	56	14378	Diniconazole 10 µM
838	265	56	14378	Diniconazole 10 µM
839	265	56	14378	Diniconazole 10 µM
840	265	56	14378	Diniconazole 10 µM
841	265	56	14378	Diniconazole 10 µM
842	265	56	14378	Diniconazole 10 µM	122816
843	265	57	14379	Diniconazole 10 µM	137274
844	265	57	14379	Diniconazole 10 µM	144317
845	265	57	14379	Diniconazole 10 µM	144317
846	265	57	14379	Diniconazole 10 µM	151534
847	265	57	14379	Diniconazole 10 µM	187782
848	265	57	14379	Diniconazole 10 µM	209253
849	265	57	14379	Diniconazole 10 µM	263337
850	265	57	14379	Diniconazole 10 µM
851	265	57	14379	Diniconazole 10 µM
852	265	57	14379	Diniconazole 10 µM	76167
853	265	58	14380	Diniconazole 10 µM	122909
854	265	58	14380	Diniconazole 10 µM	133493
855	265	58	14380	Diniconazole 10 µM	140856
856	265	58	14380	Diniconazole 10 µM	144725
857	265	58	14380	Diniconazole 10 µM	169910
858	265	58	14380	Diniconazole 10 µM	230940
859	265	58	14380	Diniconazole 10 µM
860	265	58	14380	Diniconazole 10 µM	86875
861	265	59	14381	Diniconazole 10 µM	104505
862	265	59	14381	Diniconazole 10 µM	122576
863	265	59	14381	Diniconazole 10 µM	144218
864	265	59	14381	Diniconazole 10 µM	144218
865	265	59	14381	Diniconazole 10 µM	155006
866	265	59	14381	Diniconazole 10 µM	155006
867	265	59	14381	Diniconazole 10 µM	162191
868	265	59	14381	Diniconazole 10 µM	230960
869	265	59	14381	Diniconazole 10 µM	335422
870	265	59	14381	Diniconazole 10 µM
871	265	59	14381	Diniconazole 10 µM
872	265	59	14381	Diniconazole 10 µM
873	265	59	14381	Diniconazole 10 µM
874	265	59	14381	Diniconazole 10 µM
875	265	59	14381	Diniconazole 10 µM	97243
876	265	60	14382	Diniconazole 10 µM	115610
877	265	60	14382	Diniconazole 10 µM	119545
878	265	60	14382	Diniconazole 10 µM	158795
879	265	60	14382	Diniconazole 10 µM	165970
880	265	60	14382	Diniconazole 10 µM	173301
881	265	60	14382	Diniconazole 10 µM	227434
882	265	60	14382	Diniconazole 10 µM	234570
883	265	60	14382	Diniconazole 10 µM	263592
884	265	60	14382	Diniconazole 10 µM	263592
885	265	60	14382	Diniconazole 10 µM	281550
886	265	60	14382	Diniconazole 10 µM	281550
887	265	60	14382	Diniconazole 10 µM	368338
888	265	60	14382	Diniconazole 10 µM	368338
889	265	60	14382	Diniconazole 10 µM
890	265	60	14382	Diniconazole 10 µM
891	265	60	14382	Diniconazole 10 µM
892	265	60	14382	Diniconazole 10 µM
893	265	60	14382	Diniconazole 10 µM
894	265	60	14382	Diniconazole 10 µM
895	265	60	14382	Diniconazole 10 µM
896	265	60	14382	Diniconazole 10 µM	97450
897	265	61	14383	Control - H20	64943
898	265	61	14383	Control - H20	64943
899	265	61	14383	Control - H20	64943
900	265	61	14383	Control - H20	64943
901	265	61	14383	Control - H20	68682
902	265	61	14383	Control - H20	68682
903	265	61	14383	Control - H20	68682
904	265	61	14383	Control - H20	75819
905	265	61	14383	Control - H20	75819
906	265	61	14383	Control - H20	97370
907	265	61	14383	Control - H20	288790
908	265	61	14383	Control - H20
909	265	61	14383	Control - H20
910	265	61	14383	Control - H20
911	265	61	14383	Control - H20
912	265	61	14383	Control - H20	53969
913	265	62	14384	Control - H20	71942
914	265	62	14384	Control - H20	79525
915	265	62	14384	Control - H20	79525
916	265	62	14384	Control - H20	82987
917	265	62	14384	Control - H20	82987
918	265	62	14384	Control - H20	82987
919	265	62	14384	Control - H20	94021
920	265	62	14384	Control - H20	94021
921	265	62	14384	Control - H20	94021
922	265	62	14384	Control - H20	101168
923	265	62	14384	Control - H20	101168
924	265	62	14384	Control - H20	112054
925	265	62	14384	Control - H20	112054
926	265	62	14384	Control - H20	112054
927	265	62	14384	Control - H20	267075
928	265	62	14384	Control - H20	321384
929	265	62	14384	Control - H20	360782
930	265	62	14384	Control - H20
931	265	62	14384	Control - H20
932	265	62	14384	Control - H20
933	265	62	14384	Control - H20
934	265	62	14384	Control - H20	68568
935	265	63	14385	Control - H20	64666
936	265	63	14385	Control - H20	68253
937	265	63	14385	Control - H20	68253
938	265	63	14385	Control - H20	68253
939	265	63	14385	Control - H20	79466
940	265	63	14385	Control - H20	79466
941	265	63	14385	Control - H20	82841
942	265	63	14385	Control - H20	90075
943	265	63	14385	Control - H20	126392
944	265	63	14385	Control - H20	126392
945	265	63	14385	Control - H20	64666
946	265	64	14386	Control - H20	61003
947	265	64	14386	Control - H20	72172
948	265	64	14386	Control - H20	72172
949	265	64	14386	Control - H20	75504
950	265	64	14386	Control - H20	75504
951	265	64	14386	Control - H20	82694
952	265	64	14386	Control - H20	93559
953	265	64	14386	Control - H20	93559
954	265	64	14386	Control - H20	118816
955	265	64	14386	Control - H20	61003
956	265	65	14387	Control - H20	79287
957	265	65	14387	Control - H20	79287
958	265	65	14387	Control - H20	79287
959	265	65	14387	Control - H20	86897
960	265	65	14387	Control - H20	86897
961	265	65	14387	Control - H20	86897
962	265	65	14387	Control - H20	90038
963	265	65	14387	Control - H20	97506
964	265	65	14387	Control - H20	97506
965	265	65	14387	Control - H20	97506
966	265	65	14387	Control - H20	108055
967	265	65	14387	Control - H20	108055
968	265	65	14387	Control - H20	111876
969	265	65	14387	Control - H20	111876
970	265	65	14387	Control - H20	111876
971	265	65	14387	Control - H20	154970
972	265	65	14387	Control - H20
973	265	65	14387	Control - H20	68591
974	265	66	14388	Control - H20	75411
975	265	66	14388	Control - H20	75411
976	265	66	14388	Control - H20	79237
977	265	66	14388	Control - H20	79237
978	265	66	14388	Control - H20	90161
979	265	66	14388	Control - H20	90161
980	265	66	14388	Control - H20	90161
981	265	66	14388	Control - H20	97401
982	265	66	14388	Control - H20	97401
983	265	66	14388	Control - H20	97401
984	265	66	14388	Control - H20	111528
985	265	66	14388	Control - H20	111528
986	265	66	14388	Control - H20	133171
987	265	66	14388	Control - H20	133171
988	265	66	14388	Control - H20
989	265	66	14388	Control - H20
990	265	66	14388	Control - H20
991	265	66	14388	Control - H20
992	265	66	14388	Control - H20
993	265	66	14388	Control - H20
994	265	66	14388	Control - H20	54155
995	265	67	14389	Diniconazole 10 µM	97604
996	265	67	14389	Diniconazole 10 µM	119011
997	265	67	14389	Diniconazole 10 µM	122675
998	265	67	14389	Diniconazole 10 µM	162589
999	265	67	14389	Diniconazole 10 µM	169350
1000	265	67	14389	Diniconazole 10 µM	216651
1001	265	67	14389	Diniconazole 10 µM	342945
1002	265	67	14389	Diniconazole 10 µM
1003	265	67	14389	Diniconazole 10 µM
1004	265	67	14389	Diniconazole 10 µM	75574
1005	265	68	14390	Diniconazole 10 µM	111979
1006	265	68	14390	Diniconazole 10 µM	133633
1007	265	68	14390	Diniconazole 10 µM	133633
1008	265	68	14390	Diniconazole 10 µM	154914
1009	265	68	14390	Diniconazole 10 µM	198623
1010	265	68	14390	Diniconazole 10 µM	234232
1011	265	68	14390	Diniconazole 10 µM	288736
1012	265	68	14390	Diniconazole 10 µM
1013	265	68	14390	Diniconazole 10 µM
1014	265	68	14390	Diniconazole 10 µM
1015	265	68	14390	Diniconazole 10 µM
1016	265	68	14390	Diniconazole 10 µM	97266
1017	265	69	14391	Diniconazole 10 µM	126512
1018	265	69	14391	Diniconazole 10 µM	126512
1019	265	69	14391	Diniconazole 10 µM	144561
1020	265	69	14391	Diniconazole 10 µM	144561
1021	265	69	14391	Diniconazole 10 µM	158698
1022	265	69	14391	Diniconazole 10 µM	158698
1023	265	69	14391	Diniconazole 10 µM	166014
1024	265	69	14391	Diniconazole 10 µM	194770
1025	265	69	14391	Diniconazole 10 µM	213227
1026	265	69	14391	Diniconazole 10 µM	227450
1027	265	69	14391	Diniconazole 10 µM
1028	265	69	14391	Diniconazole 10 µM	97771
1029	265	70	14392	Diniconazole 10 µM	137028
1030	265	70	14392	Diniconazole 10 µM	143946
1031	265	70	14392	Diniconazole 10 µM	162120
1032	265	70	14392	Diniconazole 10 µM	162120
1033	265	70	14392	Diniconazole 10 µM	180421
1034	265	70	14392	Diniconazole 10 µM	194759
1035	265	70	14392	Diniconazole 10 µM	194759
1036	265	70	14392	Diniconazole 10 µM	241743
1037	265	70	14392	Diniconazole 10 µM	320927
1038	265	70	14392	Diniconazole 10 µM	320927
1039	265	70	14392	Diniconazole 10 µM
1040	265	70	14392	Diniconazole 10 µM
1041	265	70	14392	Diniconazole 10 µM
1042	265	70	14392	Diniconazole 10 µM
1043	265	70	14392	Diniconazole 10 µM	115293
1044	265	71	14393	Diniconazole 10 µM	302933
1045	265	71	14393	Diniconazole 10 µM
1046	265	71	14393	Diniconazole 10 µM
1047	265	71	14393	Diniconazole 10 µM
1048	265	71	14393	Diniconazole 10 µM
1049	265	71	14393	Diniconazole 10 µM
1050	265	71	14393	Diniconazole 10 µM
1051	265	71	14393	Diniconazole 10 µM	281082
1052	265	72	14394	Diniconazole 10 µM	115343
1053	265	72	14394	Diniconazole 10 µM	133449
1054	265	72	14394	Diniconazole 10 µM	154975
1055	265	72	14394	Diniconazole 10 µM	154975
1056	265	72	14394	Diniconazole 10 µM	165966
1057	265	72	14394	Diniconazole 10 µM	165966
1058	265	72	14394	Diniconazole 10 µM	202346
1059	265	72	14394	Diniconazole 10 µM	242104
1060	265	72	14394	Diniconazole 10 µM	242104
1061	265	72	14394	Diniconazole 10 µM	263284
1062	265	72	14394	Diniconazole 10 µM	263284
1063	265	72	14394	Diniconazole 10 µM
1064	265	72	14394	Diniconazole 10 µM
1065	265	72	14394	Diniconazole 10 µM
1066	265	72	14394	Diniconazole 10 µM
1067	265	72	14394	Diniconazole 10 µM
1068	265	72	14394	Diniconazole 10 µM
1069	265	72	14394	Diniconazole 10 µM
1070	265	72	14394	Diniconazole 10 µM	90211
1071	265	73	14395	Control - H20	68879
1072	265	73	14395	Control - H20	68879
1073	265	73	14395	Control - H20	79504
1074	265	73	14395	Control - H20	79504
1075	265	73	14395	Control - H20	86722
1076	265	73	14395	Control - H20	86722
1077	265	73	14395	Control - H20	86722
1078	265	73	14395	Control - H20	86722
1079	265	73	14395	Control - H20	97826
1080	265	73	14395	Control - H20	101343
1081	265	73	14395	Control - H20	112089
1082	265	73	14395	Control - H20	119186
1083	265	73	14395	Control - H20	147958
1084	265	73	14395	Control - H20	158737
1085	265	73	14395	Control - H20
1086	265	73	14395	Control - H20
1087	265	73	14395	Control - H20
1088	265	73	14395	Control - H20	68879
1089	265	74	14396	Control - H20	61416
1090	265	74	14396	Control - H20	61416
1091	265	74	14396	Control - H20	61416
1092	265	74	14396	Control - H20	61416
1093	265	74	14396	Control - H20	68497
1094	265	74	14396	Control - H20	68497
1095	265	74	14396	Control - H20	82960
1096	265	74	14396	Control - H20	82960
1097	265	74	14396	Control - H20	82960
1098	265	74	14396	Control - H20	93629
1099	265	74	14396	Control - H20	100983
1100	265	74	14396	Control - H20	100983
1101	265	74	14396	Control - H20
1102	265	74	14396	Control - H20	50333
1103	265	75	14397	Control - H20	68873
1104	265	75	14397	Control - H20	75650
1105	265	75	14397	Control - H20	75650
1106	265	75	14397	Control - H20	75650
1107	265	75	14397	Control - H20	93989
1108	265	75	14397	Control - H20	93989
1109	265	75	14397	Control - H20	93989
1110	265	75	14397	Control - H20	93989
1111	265	75	14397	Control - H20	93989
1112	265	75	14397	Control - H20	93989
1113	265	75	14397	Control - H20	93989
1114	265	75	14397	Control - H20	115691
1115	265	75	14397	Control - H20	115691
1116	265	75	14397	Control - H20	115691
1117	265	75	14397	Control - H20	115691
1118	265	75	14397	Control - H20	148186
1119	265	75	14397	Control - H20	148186
1120	265	75	14397	Control - H20	148186
1121	265	75	14397	Control - H20	180644
1122	265	75	14397	Control - H20	180644
1123	265	75	14397	Control - H20	180644
1124	265	75	14397	Control - H20	180644
1125	265	75	14397	Control - H20	180644
1126	265	75	14397	Control - H20	180644
1127	265	75	14397	Control - H20
1128	265	75	14397	Control - H20
1129	265	75	14397	Control - H20
1130	265	75	14397	Control - H20
1131	265	75	14397	Control - H20	68873
1132	265	76	14398	Control - H20	76097
1133	265	76	14398	Control - H20	76097
1134	265	76	14398	Control - H20	76097
1135	265	76	14398	Control - H20	76097
1136	265	76	14398	Control - H20	86576
1137	265	76	14398	Control - H20	86576
1138	265	76	14398	Control - H20	86576
1139	265	76	14398	Control - H20	86576
1140	265	76	14398	Control - H20	101294
1141	265	76	14398	Control - H20	101294
1142	265	76	14398	Control - H20	101294
1143	265	76	14398	Control - H20	101294
1144	265	76	14398	Control - H20	140822
1145	265	76	14398	Control - H20	267267
1146	265	76	14398	Control - H20	267267
1147	265	76	14398	Control - H20
1148	265	76	14398	Control - H20
1149	265	76	14398	Control - H20
1150	265	76	14398	Control - H20	64938
1151	265	77	14399	Control - H20	64754
1152	265	77	14399	Control - H20	64754
1153	265	77	14399	Control - H20	75607
1154	265	77	14399	Control - H20	75607
1155	265	77	14399	Control - H20	75607
1156	265	77	14399	Control - H20	75607
1157	265	77	14399	Control - H20	90070
1158	265	77	14399	Control - H20	90070
1159	265	77	14399	Control - H20	97250
1160	265	77	14399	Control - H20	97250
1161	265	77	14399	Control - H20	97250
1162	265	77	14399	Control - H20	97250
1163	265	77	14399	Control - H20	111756
1164	265	77	14399	Control - H20	115262
1165	265	77	14399	Control - H20	115262
1166	265	77	14399	Control - H20	122534
1167	265	77	14399	Control - H20	201878
1168	265	77	14399	Control - H20
1169	265	77	14399	Control - H20
1170	265	77	14399	Control - H20
1171	265	77	14399	Control - H20
1172	265	77	14399	Control - H20
1173	265	77	14399	Control - H20	64754
1174	265	78	14400	Control - H20	68782
1175	265	78	14400	Control - H20	72199
1176	265	78	14400	Control - H20	72199
1177	265	78	14400	Control - H20	72199
1178	265	78	14400	Control - H20	72199
1179	265	78	14400	Control - H20	72199
1180	265	78	14400	Control - H20	90625
1181	265	78	14400	Control - H20	90625
1182	265	78	14400	Control - H20	90625
1183	265	78	14400	Control - H20	90625
1184	265	78	14400	Control - H20	90625
1185	265	78	14400	Control - H20	101446
1186	265	78	14400	Control - H20	101446
1187	265	78	14400	Control - H20	101446
1188	265	78	14400	Control - H20	126274
1189	265	78	14400	Control - H20	126274
1190	265	78	14400	Control - H20	126274
1191	265	78	14400	Control - H20	137415
1192	265	78	14400	Control - H20	144579
1193	265	78	14400	Control - H20	166112
1194	265	78	14400	Control - H20	206010
1195	265	78	14400	Control - H20	325173
1196	265	78	14400	Control - H20	68782
1197	265	79	14401	Diniconazole 10 µM	129708
1198	265	79	14401	Diniconazole 10 µM	137198
1199	265	79	14401	Diniconazole 10 µM	151497
1200	265	79	14401	Diniconazole 10 µM	169268
1201	265	79	14401	Diniconazole 10 µM	169268
1202	265	79	14401	Diniconazole 10 µM	212586
1203	265	79	14401	Diniconazole 10 µM
1204	265	79	14401	Diniconazole 10 µM
1205	265	79	14401	Diniconazole 10 µM
1206	265	79	14401	Diniconazole 10 µM
1207	265	79	14401	Diniconazole 10 µM
1208	265	79	14401	Diniconazole 10 µM	97370
1209	265	80	14402	Diniconazole 10 µM	119405
1210	265	80	14402	Diniconazole 10 µM	133466
1211	265	80	14402	Diniconazole 10 µM	137421
1212	265	80	14402	Diniconazole 10 µM	147964
1213	265	80	14402	Diniconazole 10 µM	292552
1214	265	80	14402	Diniconazole 10 µM
1215	265	80	14402	Diniconazole 10 µM
1216	265	80	14402	Diniconazole 10 µM
1217	265	80	14402	Diniconazole 10 µM
1218	265	80	14402	Diniconazole 10 µM	101110
1219	265	81	14403	Diniconazole 10 µM	115137
1220	265	81	14403	Diniconazole 10 µM	162224
1221	265	81	14403	Diniconazole 10 µM	162224
1222	265	81	14403	Diniconazole 10 µM	176763
1223	265	81	14403	Diniconazole 10 µM
1224	265	81	14403	Diniconazole 10 µM
1225	265	81	14403	Diniconazole 10 µM
1226	265	81	14403	Diniconazole 10 µM	86684
1227	265	82	14404	Diniconazole 10 µM	115446
1228	265	82	14404	Diniconazole 10 µM	151507
1229	265	82	14404	Diniconazole 10 µM	162012
1230	265	82	14404	Diniconazole 10 µM	169512
1231	265	82	14404	Diniconazole 10 µM	230960
1232	265	82	14404	Diniconazole 10 µM	234221
1233	265	82	14404	Diniconazole 10 µM
1234	265	82	14404	Diniconazole 10 µM
1235	265	82	14404	Diniconazole 10 µM
1236	265	82	14404	Diniconazole 10 µM
1237	265	82	14404	Diniconazole 10 µM
1238	265	82	14404	Diniconazole 10 µM
1239	265	82	14404	Diniconazole 10 µM
1240	265	82	14404	Diniconazole 10 µM	75432
1241	265	83	14405	Diniconazole 10 µM	133339
1242	265	83	14405	Diniconazole 10 µM	136882
1243	265	83	14405	Diniconazole 10 µM	151479
1244	265	83	14405	Diniconazole 10 µM	162529
1245	265	83	14405	Diniconazole 10 µM	162529
1246	265	83	14405	Diniconazole 10 µM	162529
1247	265	83	14405	Diniconazole 10 µM	183964
1248	265	83	14405	Diniconazole 10 µM	234667
1249	265	83	14405	Diniconazole 10 µM	288751
1250	265	83	14405	Diniconazole 10 µM
1251	265	83	14405	Diniconazole 10 µM
1252	265	83	14405	Diniconazole 10 µM
1253	265	83	14405	Diniconazole 10 µM
1254	265	83	14405	Diniconazole 10 µM
1255	265	83	14405	Diniconazole 10 µM
1256	265	83	14405	Diniconazole 10 µM	115397
1257	265	84	14406	Diniconazole 10 µM	97385
1258	265	84	14406	Diniconazole 10 µM	97385
1259	265	84	14406	Diniconazole 10 µM	118696
1260	265	84	14406	Diniconazole 10 µM	140409
1261	265	84	14406	Diniconazole 10 µM	147577
1262	265	84	14406	Diniconazole 10 µM	288502
1263	265	84	14406	Diniconazole 10 µM	360854
1264	265	84	14406	Diniconazole 10 µM
1265	265	84	14406	Diniconazole 10 µM	90031
1266	265	85	14407	Control - H20	61798
1267	265	85	14407	Control - H20	72249
1268	265	85	14407	Control - H20	72249
1269	265	85	14407	Control - H20	72249
1270	265	85	14407	Control - H20	72249
1271	265	85	14407	Control - H20	72249
1272	265	85	14407	Control - H20	82978
1273	265	85	14407	Control - H20	86571
1274	265	85	14407	Control - H20	86571
1275	265	85	14407	Control - H20	90190
1276	265	85	14407	Control - H20	112236
1277	265	85	14407	Control - H20	126730
1278	265	85	14407	Control - H20	166395
1279	265	85	14407	Control - H20
1280	265	85	14407	Control - H20	57748
1281	265	86	14408	Control - H20	61557
1282	265	86	14408	Control - H20	61557
1283	265	86	14408	Control - H20	68775
1284	265	86	14408	Control - H20	68775
1285	265	86	14408	Control - H20	75851
1286	265	86	14408	Control - H20	75851
1287	265	86	14408	Control - H20	75851
1288	265	86	14408	Control - H20	75851
1289	265	86	14408	Control - H20	83036
1290	265	86	14408	Control - H20	83036
1291	265	86	14408	Control - H20	86695
1292	265	86	14408	Control - H20	111804
1293	265	86	14408	Control - H20	43387
1294	265	87	14409	Control - H20	72433
1295	265	87	14409	Control - H20	72433
1296	265	87	14409	Control - H20	79423
1297	265	87	14409	Control - H20	79423
1298	265	87	14409	Control - H20	79423
1299	265	87	14409	Control - H20	79423
1300	265	87	14409	Control - H20	83472
1301	265	87	14409	Control - H20	83472
1302	265	87	14409	Control - H20	83472
1303	265	87	14409	Control - H20	90542
1304	265	87	14409	Control - H20	90542
1305	265	87	14409	Control - H20	90542
1306	265	87	14409	Control - H20	108707
1307	265	87	14409	Control - H20	108707
1308	265	87	14409	Control - H20	119528
1309	265	87	14409	Control - H20	119528
1310	265	87	14409	Control - H20	137355
1311	265	87	14409	Control - H20	155595
1312	265	87	14409	Control - H20	155595
1313	265	87	14409	Control - H20	155595
1314	265	87	14409	Control - H20	169844
1315	265	87	14409	Control - H20	169844
1316	265	87	14409	Control - H20	205889
1317	265	87	14409	Control - H20	216874
1318	265	87	14409	Control - H20
1319	265	87	14409	Control - H20
1320	265	87	14409	Control - H20	61493
1321	265	88	14410	Control - H20	71953
1322	265	88	14410	Control - H20	71953
1323	265	88	14410	Control - H20	79400
1324	265	88	14410	Control - H20	79400
1325	265	88	14410	Control - H20	86706
1326	265	88	14410	Control - H20	86706
1327	265	88	14410	Control - H20	86706
1328	265	88	14410	Control - H20	100765
1329	265	88	14410	Control - H20	100765
1330	265	88	14410	Control - H20	100765
1331	265	88	14410	Control - H20	100765
1332	265	88	14410	Control - H20	111576
1333	265	88	14410	Control - H20	111576
1334	265	88	14410	Control - H20	111576
1335	265	88	14410	Control - H20	111576
1336	265	88	14410	Control - H20	122733
1337	265	88	14410	Control - H20	122733
1338	265	88	14410	Control - H20	122733
1339	265	88	14410	Control - H20	133546
1340	265	88	14410	Control - H20	133546
1341	265	88	14410	Control - H20	133546
1342	265	88	14410	Control - H20	133546
1343	265	88	14410	Control - H20	133546
1344	265	88	14410	Control - H20	155061
1345	265	88	14410	Control - H20	191334
1346	265	88	14410	Control - H20	230917
1347	265	88	14410	Control - H20	230917
1348	265	88	14410	Control - H20	71953
1349	265	89	14411	Control - H20	65221
1350	265	89	14411	Control - H20	68432
1351	265	89	14411	Control - H20	75591
1352	265	89	14411	Control - H20	75591
1353	265	89	14411	Control - H20	83254
1354	265	89	14411	Control - H20	83254
1355	265	89	14411	Control - H20	83254
1356	265	89	14411	Control - H20	86564
1357	265	89	14411	Control - H20	108408
1358	265	89	14411	Control - H20	140876
1359	265	89	14411	Control - H20	180493
1360	265	89	14411	Control - H20
1361	265	89	14411	Control - H20
1362	265	89	14411	Control - H20	57797
1363	265	90	14412	Control - H20	68351
1364	265	90	14412	Control - H20	75885
1365	265	90	14412	Control - H20	75885
1366	265	90	14412	Control - H20	79531
1367	265	90	14412	Control - H20	79531
1368	265	90	14412	Control - H20	86429
1369	265	90	14412	Control - H20	86429
1370	265	90	14412	Control - H20	86429
1371	265	90	14412	Control - H20	90391
1372	265	90	14412	Control - H20	90391
1373	265	90	14412	Control - H20	90391
1374	265	90	14412	Control - H20	90391
1375	265	90	14412	Control - H20	101126
1376	265	90	14412	Control - H20	101126
1377	265	90	14412	Control - H20	101126
1378	265	90	14412	Control - H20	101126
1379	265	90	14412	Control - H20	133199
1380	265	90	14412	Control - H20	133199
1381	265	90	14412	Control - H20	187722
1382	265	90	14412	Control - H20	270544
1383	265	90	14412	Control - H20
1384	265	90	14412	Control - H20	61325
1385	265	91	14413	Diniconazole 10 µM	119093
1386	265	91	14413	Diniconazole 10 µM	126452
1387	265	91	14413	Diniconazole 10 µM	126452
1388	265	91	14413	Diniconazole 10 µM	155175
1389	265	91	14413	Diniconazole 10 µM	165812
1390	265	91	14413	Diniconazole 10 µM	201959
1391	265	91	14413	Diniconazole 10 µM	234635
1392	265	91	14413	Diniconazole 10 µM	234635
1393	265	91	14413	Diniconazole 10 µM
1394	265	91	14413	Diniconazole 10 µM
1395	265	91	14413	Diniconazole 10 µM	82950
1396	265	92	14414	Diniconazole 10 µM	115924
1397	265	92	14414	Diniconazole 10 µM	126408
1398	265	92	14414	Diniconazole 10 µM	133894
1399	265	92	14414	Diniconazole 10 µM	162670
1400	265	92	14414	Diniconazole 10 µM	180883
1401	265	92	14414	Diniconazole 10 µM	180883
1402	265	92	14414	Diniconazole 10 µM	180883
1403	265	92	14414	Diniconazole 10 µM	234895
1404	265	92	14414	Diniconazole 10 µM
1405	265	92	14414	Diniconazole 10 µM
1406	265	92	14414	Diniconazole 10 µM
1407	265	92	14414	Diniconazole 10 µM
1408	265	92	14414	Diniconazole 10 µM
1409	265	92	14414	Diniconazole 10 µM	97842
1410	265	93	14415	Diniconazole 10 µM	119126
1411	265	93	14415	Diniconazole 10 µM	137028
1412	265	93	14415	Diniconazole 10 µM	191427
1413	265	93	14415	Diniconazole 10 µM
1414	265	93	14415	Diniconazole 10 µM
1415	265	93	14415	Diniconazole 10 µM
1416	265	93	14415	Diniconazole 10 µM
1417	265	93	14415	Diniconazole 10 µM	119126
1418	265	94	14416	Diniconazole 10 µM	96961
1419	265	94	14416	Diniconazole 10 µM	118898
1420	265	94	14416	Diniconazole 10 µM	133497
1421	265	94	14416	Diniconazole 10 µM	151115
1422	265	94	14416	Diniconazole 10 µM	165518
1423	265	94	14416	Diniconazole 10 µM
1424	265	94	14416	Diniconazole 10 µM
1425	265	94	14416	Diniconazole 10 µM	71981
1426	265	95	14417	Diniconazole 10 µM	118778
1427	265	95	14417	Diniconazole 10 µM	133557
1428	265	95	14417	Diniconazole 10 µM	133557
1429	265	95	14417	Diniconazole 10 µM	155111
1430	265	95	14417	Diniconazole 10 µM	155111
1431	265	95	14417	Diniconazole 10 µM	162029
1432	265	95	14417	Diniconazole 10 µM	201650
1433	265	95	14417	Diniconazole 10 µM
1434	265	95	14417	Diniconazole 10 µM
1435	265	95	14417	Diniconazole 10 µM
1436	265	95	14417	Diniconazole 10 µM
1437	265	95	14417	Diniconazole 10 µM
1438	265	95	14417	Diniconazole 10 µM
1439	265	95	14417	Diniconazole 10 µM	100799
1440	265	96	14418	Diniconazole 10 µM	122663
1441	265	96	14418	Diniconazole 10 µM	122663
1442	265	96	14418	Diniconazole 10 µM	144572
1443	265	96	14418	Diniconazole 10 µM	166470
1444	265	96	14418	Diniconazole 10 µM	166470
1445	265	96	14418	Diniconazole 10 µM	234792
1446	265	96	14418	Diniconazole 10 µM
1447	265	96	14418	Diniconazole 10 µM
1448	265	96	14418	Diniconazole 10 µM	122663

## Sheet: 2-Petri dish bloting paper test
number of seeds	modality (bloting paper cndition)	germinated seeds at 14h	germinated seeds at 17h	germinated seeds at 19h	germinated seeds at 21h	germinated seeds at 24h	germinated seeds at 27h	germinated seeds at 36h	germinated seeds at 40h	germinated seeds at 42h	germinated seeds at 49h	germinated seeds at 62h	germinated seeds at 87h
25	H20	0	0	1	3	10	20	22	23	24	24	24	24
25	H20	0	0	0	2	12	19	22	23	24	24	24	24
25	H20	0	0	1	3	8	20	23	24	24	24	24	24
25	H20	0	0	0	3	11	20	23	24	24	24	24	24
25	Diniconazole 10 µM	0	0	0	0	0	2	7	8	8	11	11	15
25	Diniconazole 10 µM	0	0	0	0	1	3	7	9	11	12	13	16
25	Diniconazole 10 µM	0	0	0	0	0	2	6	12	12	16	16	19
25	Diniconazole 10 µM	0	0	0	0	0	1	5	11	11	11	11	13

## Sheet: 3-Petri dish agar test
number of seeds	modality (agar condition)	germinated seeds at 14h	germinated seeds at 17h	germinated seeds at 19h	germinated seeds at 21h	germinated seeds at 24h	germinated seeds at 27h	germinated seeds at 36h	germinated seeds at 40h	germinated seeds at 42h	germinated seeds at 49h	germinated seeds at 62h	germinated seeds at 87h
25	H20	0	0	1	4	13	18	23	23	24	24	24	24
25	H20	0	0	0	3	12	18	23	23	24	24	24	24
25	H20	0	0	1	4	15	19	23	23	23	23	23	23
25	H20	0	0	1	4	14	20	23	24	24	24	24	24
25	Diniconazole 10 µM	0	0	0	0	0	1	6	7	8	13	13	13
25	Diniconazole 10 µM	0	0	0	0	0	1	5	7	9	14	14	18
25	Diniconazole 10 µM	0	0	1	1	1	1	5	8	9	11	12	17
25	Diniconazole 10 µM	0	0	0	0	0	1	4	7	7	14	14	14
