# Supplementary material for: ScreenSeed as a novel high throughput seed germination phenotyping method
Source: Sci Rep. 2021 Jan 14;11:1404. doi: 10.1038/s41598-020-79115-2 (PMC7809209; doi:10.1038/s41598-020-79115-2)
Supplement: Supplementary file 5 — Supplementary Information 5. [file 41598_2020_79115_MOESM5_ESM.xlsx]

## Sheet: Title
Scientific Reports
Article title: ScreenSeed – A novel high throughput seed germination phenotyping method
Authors: Nicolas Merieux, Pierre Cordier Marie-Hélène Wagner, Sylvie Ducournau, Sophie Aligon, Dominique Job, Philippe Grappin, and Edwin Grappin (edwin.grappin@screenseed.com)
Supplementary information Data S5 - Responsiveness of Col-0 and Ler Arabidopsis accessions to exogenous ABA application
Germination time seed by seed of Col-0 and Ler accessions in water and in 1µM, 3µM, 5µM and 10µM ABA conditions
Time of germinatiion completion after sowing is indicated in number of seconds after sowing for each germinated seed. Seeds that have no assigned germination time did not germinate during the experiment.

## Sheet: Germination time - ABA 
seed number	an_id	well_name	modality	germination time (secondes)
0	267	1	Col-0 ABA 10 µM
1	267	1	Col-0 ABA 10 µM
2	267	1	Col-0 ABA 10 µM
3	267	1	Col-0 ABA 10 µM
4	267	1	Col-0 ABA 10 µM
5	267	1	Col-0 ABA 10 µM
6	267	1	Col-0 ABA 10 µM
7	267	1	Col-0 ABA 10 µM
8	267	1	Col-0 ABA 10 µM
9	267	1	Col-0 ABA 10 µM
10	267	1	Col-0 ABA 10 µM
11	267	1	Col-0 ABA 10 µM
12	267	1	Col-0 ABA 10 µM
13	267	1	Col-0 ABA 10 µM
14	267	2	Col-0 ABA 1 µM	244895.0
15	267	2	Col-0 ABA 1 µM
16	267	2	Col-0 ABA 1 µM
17	267	2	Col-0 ABA 1 µM
18	267	2	Col-0 ABA 1 µM
19	267	2	Col-0 ABA 1 µM
20	267	2	Col-0 ABA 1 µM
21	267	2	Col-0 ABA 1 µM
22	267	2	Col-0 ABA 1 µM
23	267	2	Col-0 ABA 1 µM
24	267	2	Col-0 ABA 1 µM
25	267	2	Col-0 ABA 1 µM
26	267	2	Col-0 ABA 1 µM
27	267	2	Col-0 ABA 1 µM
28	267	2	Col-0 ABA 1 µM
29	267	2	Col-0 ABA 1 µM
30	267	2	Col-0 ABA 1 µM
31	267	2	Col-0 ABA 1 µM	162086.0
32	267	3	Ler No ABA	162259.0
33	267	3	Ler No ABA	169592.0
34	267	3	Ler No ABA	176528.0
35	267	3	Ler No ABA	176528.0
36	267	3	Ler No ABA	187534.0
37	267	3	Ler No ABA	190980.0
38	267	3	Ler No ABA	198460.0
39	267	3	Ler No ABA	202102.0
40	267	3	Ler No ABA	216532.0
41	267	3	Ler No ABA	219862.0
42	267	3	Ler No ABA
43	267	3	Ler No ABA
44	267	3	Ler No ABA
45	267	3	Ler No ABA
46	267	3	Ler No ABA
47	267	3	Ler No ABA
48	267	3	Ler No ABA
49	267	3	Ler No ABA
50	267	3	Ler No ABA
51	267	3	Ler No ABA
52	267	3	Ler No ABA
53	267	3	Ler No ABA
54	267	3	Ler No ABA
55	267	3	Ler No ABA	122756.0
56	267	4	Ler ABA 1 µM	209019.0
57	267	4	Ler ABA 1 µM
58	267	4	Ler ABA 1 µM
59	267	4	Ler ABA 1 µM
60	267	4	Ler ABA 1 µM
61	267	4	Ler ABA 1 µM
62	267	4	Ler ABA 1 µM
63	267	4	Ler ABA 1 µM
64	267	4	Ler ABA 1 µM
65	267	4	Ler ABA 1 µM
66	267	4	Ler ABA 1 µM
67	267	4	Ler ABA 1 µM
68	267	4	Ler ABA 1 µM
69	267	4	Ler ABA 1 µM
70	267	4	Ler ABA 1 µM
71	267	4	Ler ABA 1 µM
72	267	4	Ler ABA 1 µM
73	267	4	Ler ABA 1 µM
74	267	4	Ler ABA 1 µM
75	267	4	Ler ABA 1 µM
76	267	4	Ler ABA 1 µM
77	267	4	Ler ABA 1 µM	187687.0
78	267	5	Col-0 ABA 10 µM
79	267	5	Col-0 ABA 10 µM
80	267	5	Col-0 ABA 10 µM
81	267	5	Col-0 ABA 10 µM
82	267	5	Col-0 ABA 10 µM
83	267	5	Col-0 ABA 10 µM
84	267	5	Col-0 ABA 10 µM
85	267	5	Col-0 ABA 10 µM
86	267	5	Col-0 ABA 10 µM
87	267	5	Col-0 ABA 10 µM
88	267	5	Col-0 ABA 10 µM
89	267	5	Col-0 ABA 10 µM
90	267	5	Col-0 ABA 10 µM
91	267	5	Col-0 ABA 10 µM
92	267	5	Col-0 ABA 10 µM
93	267	5	Col-0 ABA 10 µM
94	267	5	Col-0 ABA 10 µM	274080.0
95	267	6	Col-0 No ABA	111608.0
96	267	6	Col-0 No ABA	111608.0
97	267	6	Col-0 No ABA	122366.0
98	267	6	Col-0 No ABA	122366.0
99	267	6	Col-0 No ABA	129723.0
100	267	6	Col-0 No ABA	133296.0
101	267	6	Col-0 No ABA	133296.0
102	267	6	Col-0 No ABA	133296.0
103	267	6	Col-0 No ABA	140393.0
104	267	6	Col-0 No ABA	143932.0
105	267	6	Col-0 No ABA	147475.0
106	267	6	Col-0 No ABA
107	267	6	Col-0 No ABA	100622.0
108	267	7	Col-0 ABA 10 µM
109	267	7	Col-0 ABA 10 µM
110	267	7	Col-0 ABA 10 µM
111	267	7	Col-0 ABA 10 µM
112	267	7	Col-0 ABA 10 µM
113	267	7	Col-0 ABA 10 µM
114	267	7	Col-0 ABA 10 µM
115	267	7	Col-0 ABA 10 µM
116	267	7	Col-0 ABA 10 µM
117	267	7	Col-0 ABA 10 µM
118	267	7	Col-0 ABA 10 µM
119	267	7	Col-0 ABA 10 µM
120	267	8	Ler No ABA	154833.0
121	267	8	Ler No ABA	158318.0
122	267	8	Ler No ABA	158318.0
123	267	8	Ler No ABA	169053.0
124	267	8	Ler No ABA	169053.0
125	267	8	Ler No ABA	172778.0
126	267	8	Ler No ABA	172778.0
127	267	8	Ler No ABA	172778.0
128	267	8	Ler No ABA	172778.0
129	267	8	Ler No ABA	176550.0
130	267	8	Ler No ABA	183695.0
131	267	8	Ler No ABA	183695.0
132	267	8	Ler No ABA	190815.0
133	267	8	Ler No ABA	219688.0
134	267	8	Ler No ABA	226968.0
135	267	8	Ler No ABA	255864.0
136	267	8	Ler No ABA	288168.0
137	267	8	Ler No ABA	305962.0
138	267	8	Ler No ABA
139	267	8	Ler No ABA
140	267	8	Ler No ABA
141	267	8	Ler No ABA
142	267	8	Ler No ABA
143	267	8	Ler No ABA	115241.0
144	267	9	Ler ABA 3µM
145	267	9	Ler ABA 3µM
146	267	9	Ler ABA 3µM
147	267	9	Ler ABA 3µM
148	267	9	Ler ABA 3µM
149	267	9	Ler ABA 3µM
150	267	9	Ler ABA 3µM
151	267	9	Ler ABA 3µM
152	267	9	Ler ABA 3µM
153	267	9	Ler ABA 3µM
154	267	9	Ler ABA 3µM
155	267	9	Ler ABA 3µM
156	267	9	Ler ABA 3µM
157	267	9	Ler ABA 3µM
158	267	9	Ler ABA 3µM
159	267	9	Ler ABA 3µM
160	267	9	Ler ABA 3µM
161	267	9	Ler ABA 3µM
162	267	9	Ler ABA 3µM
163	267	9	Ler ABA 3µM
164	267	10	Col-0 ABA 10 µM
165	267	10	Col-0 ABA 10 µM
166	267	10	Col-0 ABA 10 µM
167	267	10	Col-0 ABA 10 µM
168	267	10	Col-0 ABA 10 µM
169	267	10	Col-0 ABA 10 µM
170	267	10	Col-0 ABA 10 µM
171	267	10	Col-0 ABA 10 µM
172	267	10	Col-0 ABA 10 µM
173	267	10	Col-0 ABA 10 µM
174	267	10	Col-0 ABA 10 µM
175	267	10	Col-0 ABA 10 µM
176	267	10	Col-0 ABA 10 µM
177	267	10	Col-0 ABA 10 µM
178	267	10	Col-0 ABA 10 µM
179	267	10	Col-0 ABA 10 µM
180	267	10	Col-0 ABA 10 µM
181	267	10	Col-0 ABA 10 µM
182	267	11	Ler ABA 1 µM	306575.0
183	267	11	Ler ABA 1 µM	328005.0
184	267	11	Ler ABA 1 µM	356630.0
185	267	11	Ler ABA 1 µM
186	267	11	Ler ABA 1 µM
187	267	11	Ler ABA 1 µM
188	267	11	Ler ABA 1 µM	155072.0
189	267	12	Col-0 No ABA	97106.0
190	267	12	Col-0 No ABA	100879.0
191	267	12	Col-0 No ABA	100879.0
192	267	12	Col-0 No ABA	107933.0
193	267	12	Col-0 No ABA	107933.0
194	267	12	Col-0 No ABA	111423.0
195	267	12	Col-0 No ABA	119007.0
196	267	12	Col-0 No ABA	122388.0
197	267	12	Col-0 No ABA	122388.0
198	267	12	Col-0 No ABA	126195.0
199	267	12	Col-0 No ABA	126195.0
200	267	12	Col-0 No ABA	126195.0
201	267	12	Col-0 No ABA	129738.0
202	267	12	Col-0 No ABA	133388.0
203	267	12	Col-0 No ABA	136882.0
204	267	12	Col-0 No ABA	147801.0
205	267	12	Col-0 No ABA	151230.0
206	267	12	Col-0 No ABA	90018.0
207	267	13	Col-0 No ABA	118936.0
208	267	13	Col-0 No ABA	122308.0
209	267	13	Col-0 No ABA	126195.0
210	267	13	Col-0 No ABA	126195.0
211	267	13	Col-0 No ABA	129771.0
212	267	13	Col-0 No ABA	129771.0
213	267	13	Col-0 No ABA	133444.0
214	267	13	Col-0 No ABA	136800.0
215	267	13	Col-0 No ABA	140459.0
216	267	13	Col-0 No ABA	151377.0
217	267	13	Col-0 No ABA	115442.0
218	267	14	Ler ABA 3µM
219	267	14	Ler ABA 3µM
220	267	14	Ler ABA 3µM
221	267	14	Ler ABA 3µM
222	267	14	Ler ABA 3µM
223	267	14	Ler ABA 3µM
224	267	14	Ler ABA 3µM
225	267	14	Ler ABA 3µM
226	267	14	Ler ABA 3µM
227	267	14	Ler ABA 3µM
228	267	14	Ler ABA 3µM
229	267	14	Ler ABA 3µM
230	267	14	Ler ABA 3µM
231	267	14	Ler ABA 3µM
232	267	14	Ler ABA 3µM
233	267	14	Ler ABA 3µM
234	267	14	Ler ABA 3µM
235	267	14	Ler ABA 3µM
236	267	14	Ler ABA 3µM
237	267	14	Ler ABA 3µM
238	267	15	Ler ABA 3µM
239	267	15	Ler ABA 3µM
240	267	15	Ler ABA 3µM
241	267	15	Ler ABA 3µM
242	267	15	Ler ABA 3µM
243	267	15	Ler ABA 3µM
244	267	15	Ler ABA 3µM
245	267	15	Ler ABA 3µM
246	267	15	Ler ABA 3µM
247	267	15	Ler ABA 3µM
248	267	15	Ler ABA 3µM
249	267	15	Ler ABA 3µM
250	267	15	Ler ABA 3µM
251	267	15	Ler ABA 3µM
252	267	15	Ler ABA 3µM
253	267	15	Ler ABA 3µM
254	267	15	Ler ABA 3µM
255	267	15	Ler ABA 3µM
256	267	15	Ler ABA 3µM
257	267	15	Ler ABA 3µM
258	267	15	Ler ABA 3µM
259	267	15	Ler ABA 3µM
260	267	15	Ler ABA 3µM
261	267	15	Ler ABA 3µM
262	267	15	Ler ABA 3µM
263	267	15	Ler ABA 3µM
264	267	15	Ler ABA 3µM	155097.0
265	267	16	Col-0 ABA 10 µM	414340.0
266	267	16	Col-0 ABA 10 µM	417690.0
267	267	16	Col-0 ABA 10 µM
268	267	16	Col-0 ABA 10 µM
269	267	16	Col-0 ABA 10 µM
270	267	16	Col-0 ABA 10 µM
271	267	16	Col-0 ABA 10 µM
272	267	16	Col-0 ABA 10 µM
273	267	16	Col-0 ABA 10 µM
274	267	16	Col-0 ABA 10 µM
275	267	16	Col-0 ABA 10 µM
276	267	16	Col-0 ABA 10 µM
277	267	16	Col-0 ABA 10 µM
278	267	16	Col-0 ABA 10 µM
279	267	16	Col-0 ABA 10 µM
280	267	16	Col-0 ABA 10 µM
281	267	16	Col-0 ABA 10 µM
282	267	16	Col-0 ABA 10 µM
283	267	16	Col-0 ABA 10 µM
284	267	16	Col-0 ABA 10 µM
285	267	16	Col-0 ABA 10 µM	389113.0
286	267	17	Col-0 ABA 3 µM	93820.0
287	267	17	Col-0 ABA 3 µM	115473.0
288	267	17	Col-0 ABA 3 µM	155294.0
289	267	17	Col-0 ABA 3 µM	187474.0
290	267	17	Col-0 ABA 3 µM	216525.0
291	267	17	Col-0 ABA 3 µM	245361.0
292	267	17	Col-0 ABA 3 µM
293	267	17	Col-0 ABA 3 µM
294	267	17	Col-0 ABA 3 µM
295	267	17	Col-0 ABA 3 µM
296	267	17	Col-0 ABA 3 µM
297	267	17	Col-0 ABA 3 µM
298	267	17	Col-0 ABA 3 µM
299	267	17	Col-0 ABA 3 µM
300	267	17	Col-0 ABA 3 µM
301	267	17	Col-0 ABA 3 µM
302	267	17	Col-0 ABA 3 µM	90134.0
303	267	18	Ler ABA 1 µM	237870.0
304	267	18	Ler ABA 1 µM	237870.0
305	267	18	Ler ABA 1 µM	259486.0
306	267	18	Ler ABA 1 µM	288144.0
307	267	18	Ler ABA 1 µM	317028.0
308	267	18	Ler ABA 1 µM	403784.0
309	267	18	Ler ABA 1 µM
310	267	18	Ler ABA 1 µM
311	267	18	Ler ABA 1 µM
312	267	18	Ler ABA 1 µM
313	267	18	Ler ABA 1 µM
314	267	18	Ler ABA 1 µM
315	267	18	Ler ABA 1 µM
316	267	18	Ler ABA 1 µM
317	267	18	Ler ABA 1 µM
318	267	18	Ler ABA 1 µM
319	267	18	Ler ABA 1 µM
320	267	18	Ler ABA 1 µM
321	267	18	Ler ABA 1 µM
322	267	18	Ler ABA 1 µM	212513.0
323	267	19	LER ABA 10µM
324	267	19	LER ABA 10µM
325	267	19	LER ABA 10µM
326	267	19	LER ABA 10µM
327	267	19	LER ABA 10µM
328	267	19	LER ABA 10µM
329	267	19	LER ABA 10µM
330	267	19	LER ABA 10µM
331	267	19	LER ABA 10µM
332	267	19	LER ABA 10µM
333	267	19	LER ABA 10µM
334	267	19	LER ABA 10µM
335	267	19	LER ABA 10µM
336	267	19	LER ABA 10µM
337	267	19	LER ABA 10µM
338	267	19	LER ABA 10µM
339	267	19	LER ABA 10µM
340	267	19	LER ABA 10µM
341	267	19	LER ABA 10µM	328005.0
342	267	20	LER ABA 10µM
343	267	20	LER ABA 10µM
344	267	20	LER ABA 10µM
345	267	20	LER ABA 10µM
346	267	20	LER ABA 10µM
347	267	20	LER ABA 10µM
348	267	20	LER ABA 10µM
349	267	20	LER ABA 10µM
350	267	20	LER ABA 10µM
351	267	20	LER ABA 10µM
352	267	20	LER ABA 10µM
353	267	20	LER ABA 10µM
354	267	20	LER ABA 10µM
355	267	20	LER ABA 10µM
356	267	20	LER ABA 10µM
357	267	20	LER ABA 10µM
358	267	20	LER ABA 10µM
359	267	20	LER ABA 10µM
360	267	21	Ler ABA 1 µM	197891.0
361	267	21	Ler ABA 1 µM	212317.0
362	267	21	Ler ABA 1 µM	212317.0
363	267	21	Ler ABA 1 µM	219501.0
364	267	21	Ler ABA 1 µM	227046.0
365	267	21	Ler ABA 1 µM	230337.0
366	267	21	Ler ABA 1 µM	241380.0
367	267	21	Ler ABA 1 µM	259190.0
368	267	21	Ler ABA 1 µM
369	267	21	Ler ABA 1 µM
370	267	21	Ler ABA 1 µM
371	267	21	Ler ABA 1 µM
372	267	21	Ler ABA 1 µM
373	267	21	Ler ABA 1 µM
374	267	21	Ler ABA 1 µM
375	267	21	Ler ABA 1 µM
376	267	21	Ler ABA 1 µM
377	267	21	Ler ABA 1 µM
378	267	21	Ler ABA 1 µM
379	267	21	Ler ABA 1 µM
380	267	21	Ler ABA 1 µM
381	267	21	Ler ABA 1 µM
382	267	21	Ler ABA 1 µM
383	267	21	Ler ABA 1 µM	179959.0
384	267	22	Col-0 ABA 10 µM
385	267	22	Col-0 ABA 10 µM
386	267	22	Col-0 ABA 10 µM
387	267	22	Col-0 ABA 10 µM
388	267	22	Col-0 ABA 10 µM
389	267	22	Col-0 ABA 10 µM
390	267	22	Col-0 ABA 10 µM
391	267	22	Col-0 ABA 10 µM
392	267	22	Col-0 ABA 10 µM
393	267	22	Col-0 ABA 10 µM
394	267	22	Col-0 ABA 10 µM
395	267	22	Col-0 ABA 10 µM
396	267	22	Col-0 ABA 10 µM	360481.0
397	267	23	Col-0 ABA 10 µM	137226.0
398	267	23	Col-0 ABA 10 µM	173057.0
399	267	23	Col-0 ABA 10 µM
400	267	23	Col-0 ABA 10 µM
401	267	23	Col-0 ABA 10 µM
402	267	23	Col-0 ABA 10 µM
403	267	23	Col-0 ABA 10 µM
404	267	23	Col-0 ABA 10 µM
405	267	23	Col-0 ABA 10 µM
406	267	23	Col-0 ABA 10 µM
407	267	23	Col-0 ABA 10 µM
408	267	23	Col-0 ABA 10 µM
409	267	23	Col-0 ABA 10 µM
410	267	23	Col-0 ABA 10 µM
411	267	23	Col-0 ABA 10 µM
412	267	23	Col-0 ABA 10 µM	126191.0
413	267	24	Disqualified	147601.0
414	267	24	Disqualified	151177.0
415	267	24	Disqualified	151177.0
416	267	24	Disqualified	151177.0
417	267	24	Disqualified	151177.0
418	267	24	Disqualified	151177.0
419	267	24	Disqualified	158354.0
420	267	24	Disqualified	162139.0
421	267	24	Disqualified	162139.0
422	267	24	Disqualified	165777.0
423	267	24	Disqualified	165777.0
424	267	24	Disqualified	169367.0
425	267	24	Disqualified	180228.0
426	267	24	Disqualified	201864.0
427	267	24	Disqualified	209171.0
428	267	24	Disqualified	209171.0
429	267	24	Disqualified	209171.0
430	267	24	Disqualified	212618.0
431	267	24	Disqualified	234328.0
432	267	24	Disqualified	320491.0
433	267	24	Disqualified	418105.0
434	267	24	Disqualified
435	267	24	Disqualified	129581.0
436	267	25	Col-0 No ABA	93781.0
437	267	25	Col-0 No ABA	100709.0
438	267	25	Col-0 No ABA	104464.0
439	267	25	Col-0 No ABA	111805.0
440	267	25	Col-0 No ABA	118711.0
441	267	25	Col-0 No ABA	118711.0
442	267	25	Col-0 No ABA	118711.0
443	267	25	Col-0 No ABA	118711.0
444	267	25	Col-0 No ABA	125986.0
445	267	25	Col-0 No ABA	125986.0
446	267	25	Col-0 No ABA	129533.0
447	267	25	Col-0 No ABA	129533.0
448	267	25	Col-0 No ABA	129533.0
449	267	25	Col-0 No ABA	133349.0
450	267	25	Col-0 No ABA	136769.0
451	267	25	Col-0 No ABA	144311.0
452	267	25	Col-0 No ABA	86606.0
453	267	26	Col-0 ABA 1 µM	101231.0
454	267	26	Col-0 ABA 1 µM	173218.0
455	267	26	Col-0 ABA 1 µM	173218.0
456	267	26	Col-0 ABA 1 µM	173218.0
457	267	26	Col-0 ABA 1 µM	173218.0
458	267	26	Col-0 ABA 1 µM	205602.0
459	267	26	Col-0 ABA 1 µM	205602.0
460	267	26	Col-0 ABA 1 µM	212886.0
461	267	26	Col-0 ABA 1 µM	216424.0
462	267	26	Col-0 ABA 1 µM	219880.0
463	267	26	Col-0 ABA 1 µM	223391.0
464	267	26	Col-0 ABA 1 µM	230659.0
465	267	26	Col-0 ABA 1 µM	256078.0
466	267	26	Col-0 ABA 1 µM	270407.0
467	267	26	Col-0 ABA 1 µM
468	267	26	Col-0 ABA 1 µM
469	267	26	Col-0 ABA 1 µM
470	267	26	Col-0 ABA 1 µM
471	267	26	Col-0 ABA 1 µM
472	267	26	Col-0 ABA 1 µM
473	267	26	Col-0 ABA 1 µM
474	267	26	Col-0 ABA 1 µM	72311.0
475	267	27	Col-0 No ABA	97493.0
476	267	27	Col-0 No ABA	104790.0
477	267	27	Col-0 No ABA	108215.0
478	267	27	Col-0 No ABA	111866.0
479	267	27	Col-0 No ABA	111866.0
480	267	27	Col-0 No ABA	122632.0
481	267	27	Col-0 No ABA	126126.0
482	267	27	Col-0 No ABA	126126.0
483	267	27	Col-0 No ABA	129942.0
484	267	27	Col-0 No ABA	137035.0
485	267	27	Col-0 No ABA	137035.0
486	267	27	Col-0 No ABA	140738.0
487	267	27	Col-0 No ABA	140738.0
488	267	27	Col-0 No ABA	151321.0
489	267	27	Col-0 No ABA
490	267	27	Col-0 No ABA
491	267	27	Col-0 No ABA
492	267	27	Col-0 No ABA
493	267	27	Col-0 No ABA
494	267	27	Col-0 No ABA
495	267	27	Col-0 No ABA	90034.0
496	267	28	Ler No ABA	136865.0
497	267	28	Ler No ABA	136865.0
498	267	28	Ler No ABA	140594.0
499	267	28	Ler No ABA	144219.0
500	267	28	Ler No ABA	147853.0
501	267	28	Ler No ABA	151365.0
502	267	28	Ler No ABA	151365.0
503	267	28	Ler No ABA	154915.0
504	267	28	Ler No ABA	154915.0
505	267	28	Ler No ABA	158702.0
506	267	28	Ler No ABA	162134.0
507	267	28	Ler No ABA	169627.0
508	267	28	Ler No ABA	180198.0
509	267	28	Ler No ABA	183701.0
510	267	28	Ler No ABA	194549.0
511	267	28	Ler No ABA	194549.0
512	267	28	Ler No ABA	205472.0
513	267	28	Ler No ABA	209149.0
514	267	28	Ler No ABA	209149.0
515	267	28	Ler No ABA	252179.0
516	267	28	Ler No ABA
517	267	28	Ler No ABA
518	267	28	Ler No ABA
519	267	28	Ler No ABA
520	267	28	Ler No ABA
521	267	28	Ler No ABA
522	267	28	Ler No ABA
523	267	28	Ler No ABA
524	267	28	Ler No ABA	136865.0
525	267	29	Col-0 ABA 3 µM	100895.0
526	267	29	Col-0 ABA 3 µM	176399.0
527	267	29	Col-0 ABA 3 µM	216254.0
528	267	29	Col-0 ABA 3 µM	331186.0
529	267	29	Col-0 ABA 3 µM	360320.0
530	267	29	Col-0 ABA 3 µM	381920.0
531	267	29	Col-0 ABA 3 µM
532	267	29	Col-0 ABA 3 µM
533	267	29	Col-0 ABA 3 µM
534	267	29	Col-0 ABA 3 µM
535	267	29	Col-0 ABA 3 µM
536	267	29	Col-0 ABA 3 µM
537	267	29	Col-0 ABA 3 µM
538	267	29	Col-0 ABA 3 µM
539	267	29	Col-0 ABA 3 µM
540	267	29	Col-0 ABA 3 µM	93420.0
541	267	30	LER ABA 10µM	194170.0
542	267	30	LER ABA 10µM
543	267	30	LER ABA 10µM
544	267	30	LER ABA 10µM
545	267	30	LER ABA 10µM
546	267	30	LER ABA 10µM
547	267	30	LER ABA 10µM
548	267	30	LER ABA 10µM
549	267	30	LER ABA 10µM
550	267	30	LER ABA 10µM
551	267	30	LER ABA 10µM
552	267	30	LER ABA 10µM
553	267	30	LER ABA 10µM
554	267	30	LER ABA 10µM
555	267	30	LER ABA 10µM
556	267	30	LER ABA 10µM
557	267	30	LER ABA 10µM
558	267	30	LER ABA 10µM	194170.0
559	267	31	Col-0 ABA 10 µM
560	267	31	Col-0 ABA 10 µM
561	267	31	Col-0 ABA 10 µM
562	267	31	Col-0 ABA 10 µM
563	267	31	Col-0 ABA 10 µM
564	267	31	Col-0 ABA 10 µM
565	267	31	Col-0 ABA 10 µM
566	267	31	Col-0 ABA 10 µM
567	267	31	Col-0 ABA 10 µM
568	267	31	Col-0 ABA 10 µM
569	267	31	Col-0 ABA 10 µM
570	267	31	Col-0 ABA 10 µM
571	267	32	Ler No ABA	118885.0
572	267	32	Ler No ABA	125991.0
573	267	32	Ler No ABA	125991.0
574	267	32	Ler No ABA	144081.0
575	267	32	Ler No ABA	147836.0
576	267	32	Ler No ABA	147836.0
577	267	32	Ler No ABA	151492.0
578	267	32	Ler No ABA	155073.0
579	267	32	Ler No ABA	158610.0
580	267	32	Ler No ABA	169498.0
581	267	32	Ler No ABA	172853.0
582	267	32	Ler No ABA	183610.0
583	267	32	Ler No ABA	194415.0
584	267	32	Ler No ABA
585	267	32	Ler No ABA
586	267	32	Ler No ABA
587	267	32	Ler No ABA
588	267	32	Ler No ABA	115139.0
589	267	33	Ler ABA 3µM
590	267	33	Ler ABA 3µM
591	267	33	Ler ABA 3µM
592	267	33	Ler ABA 3µM
593	267	33	Ler ABA 3µM
594	267	33	Ler ABA 3µM
595	267	33	Ler ABA 3µM
596	267	33	Ler ABA 3µM
597	267	33	Ler ABA 3µM
598	267	33	Ler ABA 3µM
599	267	33	Ler ABA 3µM
600	267	33	Ler ABA 3µM
601	267	33	Ler ABA 3µM
602	267	33	Ler ABA 3µM
603	267	33	Ler ABA 3µM
604	267	33	Ler ABA 3µM
605	267	33	Ler ABA 3µM
606	267	33	Ler ABA 3µM
607	267	33	Ler ABA 3µM
608	267	33	Ler ABA 3µM
609	267	33	Ler ABA 3µM
610	267	33	Ler ABA 3µM
611	267	33	Ler ABA 3µM
612	267	33	Ler ABA 3µM
613	267	33	Ler ABA 3µM
614	267	33	Ler ABA 3µM
615	267	33	Ler ABA 3µM
616	267	33	Ler ABA 3µM
617	267	33	Ler ABA 3µM
618	267	33	Ler ABA 3µM
619	267	34	Ler No ABA	104724.0
620	267	34	Ler No ABA	104724.0
621	267	34	Ler No ABA	108362.0
622	267	34	Ler No ABA	122661.0
623	267	34	Ler No ABA	126016.0
624	267	34	Ler No ABA	136821.0
625	267	34	Ler No ABA	144223.0
626	267	34	Ler No ABA	147613.0
627	267	34	Ler No ABA	147613.0
628	267	34	Ler No ABA	151581.0
629	267	34	Ler No ABA	154867.0
630	267	34	Ler No ABA	158583.0
631	267	34	Ler No ABA	158583.0
632	267	34	Ler No ABA	162195.0
633	267	34	Ler No ABA	173091.0
634	267	34	Ler No ABA	176471.0
635	267	34	Ler No ABA
636	267	34	Ler No ABA	104724.0
637	267	35	Col-0 ABA 3 µM	320961.0
638	267	35	Col-0 ABA 3 µM	389431.0
639	267	35	Col-0 ABA 3 µM	403648.0
640	267	35	Col-0 ABA 3 µM
641	267	35	Col-0 ABA 3 µM
642	267	35	Col-0 ABA 3 µM
643	267	35	Col-0 ABA 3 µM
644	267	35	Col-0 ABA 3 µM
645	267	35	Col-0 ABA 3 µM
646	267	35	Col-0 ABA 3 µM
647	267	35	Col-0 ABA 3 µM
648	267	35	Col-0 ABA 3 µM
649	267	35	Col-0 ABA 3 µM
650	267	35	Col-0 ABA 3 µM
651	267	35	Col-0 ABA 3 µM
652	267	35	Col-0 ABA 3 µM
653	267	35	Col-0 ABA 3 µM
654	267	35	Col-0 ABA 3 µM	230847.0
655	267	36	Ler ABA 3µM	266465.0
656	267	36	Ler ABA 3µM	378122.0
657	267	36	Ler ABA 3µM
658	267	36	Ler ABA 3µM
659	267	36	Ler ABA 3µM
660	267	36	Ler ABA 3µM
661	267	36	Ler ABA 3µM
662	267	36	Ler ABA 3µM
663	267	36	Ler ABA 3µM
664	267	36	Ler ABA 3µM
665	267	36	Ler ABA 3µM
666	267	36	Ler ABA 3µM
667	267	36	Ler ABA 3µM
668	267	36	Ler ABA 3µM
669	267	36	Ler ABA 3µM
670	267	36	Ler ABA 3µM
671	267	36	Ler ABA 3µM
672	267	36	Ler ABA 3µM
673	267	36	Ler ABA 3µM	194344.0
674	267	37	Col-0 ABA 3 µM	338676.0
675	267	37	Col-0 ABA 3 µM
676	267	37	Col-0 ABA 3 µM
677	267	37	Col-0 ABA 3 µM
678	267	37	Col-0 ABA 3 µM
679	267	37	Col-0 ABA 3 µM
680	267	37	Col-0 ABA 3 µM
681	267	37	Col-0 ABA 3 µM
682	267	37	Col-0 ABA 3 µM
683	267	37	Col-0 ABA 3 µM
684	267	37	Col-0 ABA 3 µM
685	267	37	Col-0 ABA 3 µM
686	267	37	Col-0 ABA 3 µM
687	267	37	Col-0 ABA 3 µM
688	267	37	Col-0 ABA 3 µM
689	267	37	Col-0 ABA 3 µM
690	267	37	Col-0 ABA 3 µM
691	267	37	Col-0 ABA 3 µM
692	267	37	Col-0 ABA 3 µM
693	267	37	Col-0 ABA 3 µM	327819.0
694	267	38	Ler No ABA	126390.0
695	267	38	Ler No ABA	129693.0
696	267	38	Ler No ABA	140537.0
697	267	38	Ler No ABA	140537.0
698	267	38	Ler No ABA	140537.0
699	267	38	Ler No ABA	144328.0
700	267	38	Ler No ABA	151530.0
701	267	38	Ler No ABA	162282.0
702	267	38	Ler No ABA	162282.0
703	267	38	Ler No ABA	166107.0
704	267	38	Ler No ABA	166107.0
705	267	38	Ler No ABA	169414.0
706	267	38	Ler No ABA	169414.0
707	267	38	Ler No ABA	187443.0
708	267	38	Ler No ABA	205706.0
709	267	38	Ler No ABA
710	267	38	Ler No ABA
711	267	38	Ler No ABA
712	267	38	Ler No ABA
713	267	38	Ler No ABA
714	267	38	Ler No ABA
715	267	38	Ler No ABA
716	267	38	Ler No ABA
717	267	38	Ler No ABA
718	267	38	Ler No ABA	119036.0
719	267	39	Ler ABA 3µM
720	267	39	Ler ABA 3µM
721	267	39	Ler ABA 3µM
722	267	39	Ler ABA 3µM
723	267	39	Ler ABA 3µM
724	267	39	Ler ABA 3µM
725	267	39	Ler ABA 3µM
726	267	39	Ler ABA 3µM
727	267	39	Ler ABA 3µM
728	267	39	Ler ABA 3µM
729	267	39	Ler ABA 3µM
730	267	39	Ler ABA 3µM
731	267	39	Ler ABA 3µM
732	267	39	Ler ABA 3µM
733	267	39	Ler ABA 3µM	309712.0
734	267	40	Col-0 ABA 10 µM
735	267	40	Col-0 ABA 10 µM
736	267	40	Col-0 ABA 10 µM
737	267	40	Col-0 ABA 10 µM
738	267	40	Col-0 ABA 10 µM
739	267	40	Col-0 ABA 10 µM
740	267	40	Col-0 ABA 10 µM
741	267	40	Col-0 ABA 10 µM
742	267	40	Col-0 ABA 10 µM
743	267	40	Col-0 ABA 10 µM
744	267	40	Col-0 ABA 10 µM
745	267	40	Col-0 ABA 10 µM
746	267	40	Col-0 ABA 10 µM
747	267	40	Col-0 ABA 10 µM
748	267	41	Ler ABA 1 µM	118980.0
749	267	41	Ler ABA 1 µM	180162.0
750	267	41	Ler ABA 1 µM	234030.0
751	267	41	Ler ABA 1 µM	360407.0
752	267	41	Ler ABA 1 µM	367429.0
753	267	41	Ler ABA 1 µM	417747.0
754	267	41	Ler ABA 1 µM
755	267	41	Ler ABA 1 µM
756	267	41	Ler ABA 1 µM
757	267	41	Ler ABA 1 µM
758	267	41	Ler ABA 1 µM
759	267	41	Ler ABA 1 µM
760	267	41	Ler ABA 1 µM
761	267	41	Ler ABA 1 µM
762	267	41	Ler ABA 1 µM
763	267	41	Ler ABA 1 µM
764	267	41	Ler ABA 1 µM
765	267	41	Ler ABA 1 µM
766	267	41	Ler ABA 1 µM
767	267	41	Ler ABA 1 µM
768	267	41	Ler ABA 1 µM	111847.0
769	267	42	Col-0 ABA 1 µM	97432.0
770	267	42	Col-0 ABA 1 µM	115460.0
771	267	42	Col-0 ABA 1 µM	119068.0
772	267	42	Col-0 ABA 1 µM	126199.0
773	267	42	Col-0 ABA 1 µM	140611.0
774	267	42	Col-0 ABA 1 µM	147818.0
775	267	42	Col-0 ABA 1 µM	151421.0
776	267	42	Col-0 ABA 1 µM	154768.0
777	267	42	Col-0 ABA 1 µM	187547.0
778	267	42	Col-0 ABA 1 µM	191116.0
779	267	42	Col-0 ABA 1 µM	194484.0
780	267	42	Col-0 ABA 1 µM	209018.0
781	267	42	Col-0 ABA 1 µM	216407.0
782	267	42	Col-0 ABA 1 µM	223453.0
783	267	42	Col-0 ABA 1 µM	230620.0
784	267	42	Col-0 ABA 1 µM
785	267	42	Col-0 ABA 1 µM
786	267	42	Col-0 ABA 1 µM
787	267	42	Col-0 ABA 1 µM
788	267	42	Col-0 ABA 1 µM
789	267	42	Col-0 ABA 1 µM	90287.0
790	267	43	Ler ABA 1 µM	140603.0
791	267	43	Ler ABA 1 µM	147744.0
792	267	43	Ler ABA 1 µM	169488.0
793	267	43	Ler ABA 1 µM	180019.0
794	267	43	Ler ABA 1 µM	216146.0
795	267	43	Ler ABA 1 µM	252371.0
796	267	43	Ler ABA 1 µM	313255.0
797	267	43	Ler ABA 1 µM	374593.0
798	267	43	Ler ABA 1 µM
799	267	43	Ler ABA 1 µM
800	267	43	Ler ABA 1 µM
801	267	43	Ler ABA 1 µM
802	267	43	Ler ABA 1 µM
803	267	43	Ler ABA 1 µM
804	267	43	Ler ABA 1 µM
805	267	43	Ler ABA 1 µM	122653.0
806	267	44	Ler ABA 3µM
807	267	44	Ler ABA 3µM
808	267	44	Ler ABA 3µM
809	267	44	Ler ABA 3µM
810	267	44	Ler ABA 3µM
811	267	44	Ler ABA 3µM
812	267	44	Ler ABA 3µM
813	267	44	Ler ABA 3µM
814	267	44	Ler ABA 3µM
815	267	44	Ler ABA 3µM
816	267	44	Ler ABA 3µM
817	267	44	Ler ABA 3µM
818	267	44	Ler ABA 3µM
819	267	44	Ler ABA 3µM
820	267	44	Ler ABA 3µM
821	267	44	Ler ABA 3µM
822	267	44	Ler ABA 3µM
823	267	44	Ler ABA 3µM
824	267	44	Ler ABA 3µM
825	267	44	Ler ABA 3µM
826	267	44	Ler ABA 3µM	180184.0
827	267	45	Ler No ABA	129528.0
828	267	45	Ler No ABA	133018.0
829	267	45	Ler No ABA	140242.0
830	267	45	Ler No ABA	143862.0
831	267	45	Ler No ABA	151025.0
832	267	45	Ler No ABA	154829.0
833	267	45	Ler No ABA	161856.0
834	267	45	Ler No ABA	161856.0
835	267	45	Ler No ABA	161856.0
836	267	45	Ler No ABA	165694.0
837	267	45	Ler No ABA	169183.0
838	267	45	Ler No ABA	180045.0
839	267	45	Ler No ABA	198013.0
840	267	45	Ler No ABA	241093.0
841	267	45	Ler No ABA	107953.0
842	267	46	Ler No ABA	93559.0
843	267	46	Ler No ABA	115063.0
844	267	46	Ler No ABA	115063.0
845	267	46	Ler No ABA	136790.0
846	267	46	Ler No ABA	136790.0
847	267	46	Ler No ABA	136790.0
848	267	46	Ler No ABA	136790.0
849	267	46	Ler No ABA	144114.0
850	267	46	Ler No ABA	147800.0
851	267	46	Ler No ABA	151107.0
852	267	46	Ler No ABA	154858.0
853	267	46	Ler No ABA	158600.0
854	267	46	Ler No ABA	208800.0
855	267	46	Ler No ABA	212425.0
856	267	46	Ler No ABA	212425.0
857	267	46	Ler No ABA	306109.0
858	267	46	Ler No ABA
859	267	46	Ler No ABA	82927.0
860	267	47	LER ABA 10µM
861	267	47	LER ABA 10µM
862	267	47	LER ABA 10µM
863	267	47	LER ABA 10µM
864	267	47	LER ABA 10µM
865	267	47	LER ABA 10µM
866	267	47	LER ABA 10µM
867	267	47	LER ABA 10µM
868	267	47	LER ABA 10µM
869	267	47	LER ABA 10µM
870	267	47	LER ABA 10µM
871	267	47	LER ABA 10µM
872	267	47	LER ABA 10µM
873	267	47	LER ABA 10µM
874	267	47	LER ABA 10µM
875	267	47	LER ABA 10µM
876	267	47	LER ABA 10µM
877	267	47	LER ABA 10µM
878	267	47	LER ABA 10µM
879	267	47	LER ABA 10µM
880	267	47	LER ABA 10µM
881	267	47	LER ABA 10µM
882	267	48	Ler ABA 3µM
883	267	48	Ler ABA 3µM
884	267	48	Ler ABA 3µM
885	267	48	Ler ABA 3µM
886	267	48	Ler ABA 3µM
887	267	48	Ler ABA 3µM
888	267	48	Ler ABA 3µM
889	267	48	Ler ABA 3µM
890	267	48	Ler ABA 3µM
891	267	48	Ler ABA 3µM
892	267	48	Ler ABA 3µM
893	267	48	Ler ABA 3µM
894	267	48	Ler ABA 3µM
895	267	48	Ler ABA 3µM
896	267	48	Ler ABA 3µM
897	267	48	Ler ABA 3µM
898	267	48	Ler ABA 3µM
899	267	48	Ler ABA 3µM
900	267	48	Ler ABA 3µM
901	267	48	Ler ABA 3µM
902	267	48	Ler ABA 3µM
903	267	48	Ler ABA 3µM
904	267	48	Ler ABA 3µM	212652.0
905	267	49	LER ABA 10µM
906	267	49	LER ABA 10µM
907	267	49	LER ABA 10µM
908	267	49	LER ABA 10µM
909	267	49	LER ABA 10µM
910	267	49	LER ABA 10µM
911	267	49	LER ABA 10µM
912	267	49	LER ABA 10µM
913	267	49	LER ABA 10µM
914	267	49	LER ABA 10µM
915	267	49	LER ABA 10µM
916	267	49	LER ABA 10µM
917	267	49	LER ABA 10µM
918	267	49	LER ABA 10µM
919	267	49	LER ABA 10µM
920	267	49	LER ABA 10µM
921	267	49	LER ABA 10µM
922	267	49	LER ABA 10µM
923	267	49	LER ABA 10µM
924	267	49	LER ABA 10µM
925	267	49	LER ABA 10µM
926	267	49	LER ABA 10µM
927	267	49	LER ABA 10µM
928	267	49	LER ABA 10µM
929	267	50	Col-0 No ABA	93790.0
930	267	50	Col-0 No ABA	93790.0
931	267	50	Col-0 No ABA	97332.0
932	267	50	Col-0 No ABA	104743.0
933	267	50	Col-0 No ABA	108128.0
934	267	50	Col-0 No ABA	115469.0
935	267	50	Col-0 No ABA	115469.0
936	267	50	Col-0 No ABA	115469.0
937	267	50	Col-0 No ABA	118994.0
938	267	50	Col-0 No ABA	122810.0
939	267	50	Col-0 No ABA	122810.0
940	267	50	Col-0 No ABA	122810.0
941	267	50	Col-0 No ABA	126404.0
942	267	50	Col-0 No ABA	136935.0
943	267	50	Col-0 No ABA	90352.0
944	267	51	Col-0 ABA 1 µM	125965.0
945	267	51	Col-0 ABA 1 µM	140534.0
946	267	51	Col-0 ABA 1 µM	151361.0
947	267	51	Col-0 ABA 1 µM	154751.0
948	267	51	Col-0 ABA 1 µM	162088.0
949	267	51	Col-0 ABA 1 µM	173032.0
950	267	51	Col-0 ABA 1 µM	190964.0
951	267	51	Col-0 ABA 1 µM	194298.0
952	267	51	Col-0 ABA 1 µM	205411.0
953	267	51	Col-0 ABA 1 µM	212374.0
954	267	51	Col-0 ABA 1 µM	360134.0
955	267	51	Col-0 ABA 1 µM
956	267	51	Col-0 ABA 1 µM
957	267	51	Col-0 ABA 1 µM
958	267	51	Col-0 ABA 1 µM
959	267	51	Col-0 ABA 1 µM	122593.0
960	267	52	Col-0 No ABA	112026.0
961	267	52	Col-0 No ABA	112026.0
962	267	52	Col-0 No ABA	112026.0
963	267	52	Col-0 No ABA	112026.0
964	267	52	Col-0 No ABA	115320.0
965	267	52	Col-0 No ABA	115320.0
966	267	52	Col-0 No ABA	115320.0
967	267	52	Col-0 No ABA	119167.0
968	267	52	Col-0 No ABA	119167.0
969	267	52	Col-0 No ABA	119167.0
970	267	52	Col-0 No ABA	122652.0
971	267	52	Col-0 No ABA	122652.0
972	267	52	Col-0 No ABA	122652.0
973	267	52	Col-0 No ABA	126260.0
974	267	52	Col-0 No ABA	129754.0
975	267	52	Col-0 No ABA	129754.0
976	267	52	Col-0 No ABA	140590.0
977	267	52	Col-0 No ABA	147979.0
978	267	52	Col-0 No ABA
979	267	52	Col-0 No ABA	97367.0
980	267	53	Col-0 ABA 3 µM	147640.0
981	267	53	Col-0 ABA 3 µM	223426.0
982	267	53	Col-0 ABA 3 µM	317057.0
983	267	53	Col-0 ABA 3 µM
984	267	53	Col-0 ABA 3 µM
985	267	53	Col-0 ABA 3 µM
986	267	53	Col-0 ABA 3 µM
987	267	53	Col-0 ABA 3 µM
988	267	53	Col-0 ABA 3 µM
989	267	53	Col-0 ABA 3 µM
990	267	53	Col-0 ABA 3 µM	126038.0
991	267	54	Col-0 ABA 10 µM
992	267	54	Col-0 ABA 10 µM
993	267	54	Col-0 ABA 10 µM
994	267	54	Col-0 ABA 10 µM
995	267	54	Col-0 ABA 10 µM
996	267	54	Col-0 ABA 10 µM
997	267	54	Col-0 ABA 10 µM
998	267	54	Col-0 ABA 10 µM
999	267	54	Col-0 ABA 10 µM
1000	267	54	Col-0 ABA 10 µM
1001	267	54	Col-0 ABA 10 µM
1002	267	54	Col-0 ABA 10 µM
1003	267	54	Col-0 ABA 10 µM
1004	267	54	Col-0 ABA 10 µM
1005	267	54	Col-0 ABA 10 µM
1006	267	55	Col-0 No ABA	101004.0
1007	267	55	Col-0 No ABA	111578.0
1008	267	55	Col-0 No ABA	115355.0
1009	267	55	Col-0 No ABA	115355.0
1010	267	55	Col-0 No ABA	115355.0
1011	267	55	Col-0 No ABA	115355.0
1012	267	55	Col-0 No ABA	119041.0
1013	267	55	Col-0 No ABA	119041.0
1014	267	55	Col-0 No ABA	122587.0
1015	267	55	Col-0 No ABA	129636.0
1016	267	55	Col-0 No ABA	144119.0
1017	267	55	Col-0 No ABA	79425.0
1018	267	56	Ler ABA 3µM	227072.0
1019	267	56	Ler ABA 3µM	237931.0
1020	267	56	Ler ABA 3µM
1021	267	56	Ler ABA 3µM
1022	267	56	Ler ABA 3µM
1023	267	56	Ler ABA 3µM
1024	267	56	Ler ABA 3µM
1025	267	56	Ler ABA 3µM
1026	267	56	Ler ABA 3µM
1027	267	56	Ler ABA 3µM
1028	267	56	Ler ABA 3µM
1029	267	56	Ler ABA 3µM
1030	267	56	Ler ABA 3µM
1031	267	56	Ler ABA 3µM
1032	267	56	Ler ABA 3µM
1033	267	56	Ler ABA 3µM
1034	267	56	Ler ABA 3µM
1035	267	56	Ler ABA 3µM
1036	267	56	Ler ABA 3µM
1037	267	56	Ler ABA 3µM
1038	267	56	Ler ABA 3µM	208997.0
1039	267	57	Col-0 No ABA	100847.0
1040	267	57	Col-0 No ABA	100847.0
1041	267	57	Col-0 No ABA	104206.0
1042	267	57	Col-0 No ABA	104206.0
1043	267	57	Col-0 No ABA	104206.0
1044	267	57	Col-0 No ABA	107896.0
1045	267	57	Col-0 No ABA	114998.0
1046	267	57	Col-0 No ABA	114998.0
1047	267	57	Col-0 No ABA	118684.0
1048	267	57	Col-0 No ABA	122361.0
1049	267	57	Col-0 No ABA	122361.0
1050	267	57	Col-0 No ABA	122361.0
1051	267	57	Col-0 No ABA	122361.0
1052	267	57	Col-0 No ABA	126103.0
1053	267	57	Col-0 No ABA	129476.0
1054	267	57	Col-0 No ABA	136778.0
1055	267	57	Col-0 No ABA	136778.0
1056	267	57	Col-0 No ABA	140185.0
1057	267	57	Col-0 No ABA	97018.0
1058	267	58	Col-0 No ABA	108297.0
1059	267	58	Col-0 No ABA	108297.0
1060	267	58	Col-0 No ABA	108297.0
1061	267	58	Col-0 No ABA	111691.0
1062	267	58	Col-0 No ABA	111691.0
1063	267	58	Col-0 No ABA	111691.0
1064	267	58	Col-0 No ABA	111691.0
1065	267	58	Col-0 No ABA	115359.0
1066	267	58	Col-0 No ABA	115359.0
1067	267	58	Col-0 No ABA	115359.0
1068	267	58	Col-0 No ABA	115359.0
1069	267	58	Col-0 No ABA	118840.0
1070	267	58	Col-0 No ABA	118840.0
1071	267	58	Col-0 No ABA	118840.0
1072	267	58	Col-0 No ABA	118840.0
1073	267	58	Col-0 No ABA	122470.0
1074	267	58	Col-0 No ABA	122470.0
1075	267	58	Col-0 No ABA	126125.0
1076	267	58	Col-0 No ABA	126125.0
1077	267	58	Col-0 No ABA	129602.0
1078	267	58	Col-0 No ABA	140568.0
1079	267	58	Col-0 No ABA	151286.0
1080	267	58	Col-0 No ABA	104633.0
1081	267	59	Ler No ABA	104415.0
1082	267	59	Ler No ABA	111687.0
1083	267	59	Ler No ABA	119153.0
1084	267	59	Ler No ABA	129689.0
1085	267	59	Ler No ABA	129689.0
1086	267	59	Ler No ABA	133248.0
1087	267	59	Ler No ABA	136790.0
1088	267	59	Ler No ABA	140520.0
1089	267	59	Ler No ABA	144036.0
1090	267	59	Ler No ABA	147600.0
1091	267	59	Ler No ABA	151586.0
1092	267	59	Ler No ABA	154867.0
1093	267	59	Ler No ABA	158549.0
1094	267	59	Ler No ABA	158549.0
1095	267	59	Ler No ABA	162148.0
1096	267	59	Ler No ABA	165771.0
1097	267	59	Ler No ABA
1098	267	59	Ler No ABA
1099	267	59	Ler No ABA	93624.0
1100	267	60	Col-0 ABA 3 µM
1101	267	60	Col-0 ABA 3 µM
1102	267	60	Col-0 ABA 3 µM
1103	267	60	Col-0 ABA 3 µM
1104	267	60	Col-0 ABA 3 µM
1105	267	60	Col-0 ABA 3 µM
1106	267	60	Col-0 ABA 3 µM
1107	267	60	Col-0 ABA 3 µM
1108	267	60	Col-0 ABA 3 µM
1109	267	60	Col-0 ABA 3 µM
1110	267	60	Col-0 ABA 3 µM
1111	267	60	Col-0 ABA 3 µM
1112	267	60	Col-0 ABA 3 µM
1113	267	60	Col-0 ABA 3 µM
1114	267	60	Col-0 ABA 3 µM
1115	267	60	Col-0 ABA 3 µM
1116	267	60	Col-0 ABA 3 µM
1117	267	60	Col-0 ABA 3 µM
1118	267	60	Col-0 ABA 3 µM
1119	267	60	Col-0 ABA 3 µM
1120	267	60	Col-0 ABA 3 µM
1121	267	60	Col-0 ABA 3 µM
1122	267	60	Col-0 ABA 3 µM
1123	267	60	Col-0 ABA 3 µM
1124	267	60	Col-0 ABA 3 µM
1125	267	60	Col-0 ABA 3 µM
1126	267	60	Col-0 ABA 3 µM
1127	267	60	Col-0 ABA 3 µM
1128	267	60	Col-0 ABA 3 µM
1129	267	60	Col-0 ABA 3 µM
1130	267	60	Col-0 ABA 3 µM
1131	267	61	Ler No ABA	108106.0
1132	267	61	Ler No ABA	115221.0
1133	267	61	Ler No ABA	122244.0
1134	267	61	Ler No ABA	147357.0
1135	267	61	Ler No ABA	151308.0
1136	267	61	Ler No ABA	151308.0
1137	267	61	Ler No ABA	154933.0
1138	267	61	Ler No ABA	172771.0
1139	267	61	Ler No ABA	198183.0
1140	267	61	Ler No ABA	198183.0
1141	267	61	Ler No ABA	201638.0
1142	267	61	Ler No ABA	205185.0
1143	267	61	Ler No ABA
1144	267	61	Ler No ABA
1145	267	61	Ler No ABA
1146	267	61	Ler No ABA
1147	267	61	Ler No ABA
1148	267	61	Ler No ABA
1149	267	61	Ler No ABA	89726.0
1150	267	62	Ler ABA 3µM	245134.0
1151	267	62	Ler ABA 3µM	266521.0
1152	267	62	Ler ABA 3µM	288160.0
1153	267	62	Ler ABA 3µM
1154	267	62	Ler ABA 3µM
1155	267	62	Ler ABA 3µM
1156	267	62	Ler ABA 3µM
1157	267	62	Ler ABA 3µM
1158	267	62	Ler ABA 3µM
1159	267	62	Ler ABA 3µM
1160	267	62	Ler ABA 3µM
1161	267	62	Ler ABA 3µM
1162	267	62	Ler ABA 3µM
1163	267	62	Ler ABA 3µM
1164	267	62	Ler ABA 3µM
1165	267	62	Ler ABA 3µM
1166	267	62	Ler ABA 3µM
1167	267	62	Ler ABA 3µM
1168	267	62	Ler ABA 3µM
1169	267	62	Ler ABA 3µM
1170	267	62	Ler ABA 3µM
1171	267	62	Ler ABA 3µM	216245.0
1172	267	63	Col-0 ABA 3 µM	129351.0
1173	267	63	Col-0 ABA 3 µM	133045.0
1174	267	63	Col-0 ABA 3 µM	136722.0
1175	267	63	Col-0 ABA 3 µM	136722.0
1176	267	63	Col-0 ABA 3 µM	212491.0
1177	267	63	Col-0 ABA 3 µM	223349.0
1178	267	63	Col-0 ABA 3 µM	317050.0
1179	267	63	Col-0 ABA 3 µM	320669.0
1180	267	63	Col-0 ABA 3 µM
1181	267	63	Col-0 ABA 3 µM
1182	267	63	Col-0 ABA 3 µM
1183	267	63	Col-0 ABA 3 µM
1184	267	63	Col-0 ABA 3 µM
1185	267	63	Col-0 ABA 3 µM
1186	267	63	Col-0 ABA 3 µM
1187	267	63	Col-0 ABA 3 µM
1188	267	63	Col-0 ABA 3 µM	125799.0
1189	267	64	LER ABA 10µM
1190	267	64	LER ABA 10µM
1191	267	64	LER ABA 10µM
1192	267	64	LER ABA 10µM
1193	267	64	LER ABA 10µM
1194	267	64	LER ABA 10µM
1195	267	64	LER ABA 10µM
1196	267	64	LER ABA 10µM
1197	267	64	LER ABA 10µM
1198	267	64	LER ABA 10µM
1199	267	64	LER ABA 10µM
1200	267	64	LER ABA 10µM
1201	267	64	LER ABA 10µM
1202	267	64	LER ABA 10µM	295640.0
1203	267	65	LER ABA 10µM
1204	267	65	LER ABA 10µM
1205	267	65	LER ABA 10µM
1206	267	65	LER ABA 10µM
1207	267	65	LER ABA 10µM
1208	267	65	LER ABA 10µM
1209	267	65	LER ABA 10µM
1210	267	65	LER ABA 10µM
1211	267	65	LER ABA 10µM
1212	267	65	LER ABA 10µM
1213	267	65	LER ABA 10µM
1214	267	65	LER ABA 10µM
1215	267	65	LER ABA 10µM
1216	267	66	Col-0 ABA 1 µM	115351.0
1217	267	66	Col-0 ABA 1 µM	122653.0
1218	267	66	Col-0 ABA 1 µM	122653.0
1219	267	66	Col-0 ABA 1 µM	133227.0
1220	267	66	Col-0 ABA 1 µM	169362.0
1221	267	66	Col-0 ABA 1 µM	183705.0
1222	267	66	Col-0 ABA 1 µM	183705.0
1223	267	66	Col-0 ABA 1 µM	187269.0
1224	267	66	Col-0 ABA 1 µM	194679.0
1225	267	66	Col-0 ABA 1 µM	194679.0
1226	267	66	Col-0 ABA 1 µM	198104.0
1227	267	66	Col-0 ABA 1 µM	201925.0
1228	267	66	Col-0 ABA 1 µM	205398.0
1229	267	66	Col-0 ABA 1 µM	208939.0
1230	267	66	Col-0 ABA 1 µM	93898.0
1231	267	67	Col-0 ABA 3 µM	364057.0
1232	267	67	Col-0 ABA 3 µM	381959.0
1233	267	67	Col-0 ABA 3 µM
1234	267	67	Col-0 ABA 3 µM
1235	267	67	Col-0 ABA 3 µM
1236	267	67	Col-0 ABA 3 µM
1237	267	67	Col-0 ABA 3 µM
1238	267	67	Col-0 ABA 3 µM
1239	267	67	Col-0 ABA 3 µM
1240	267	67	Col-0 ABA 3 µM
1241	267	67	Col-0 ABA 3 µM
1242	267	67	Col-0 ABA 3 µM
1243	267	67	Col-0 ABA 3 µM	93854.0
1244	267	68	LER ABA 10µM
1245	267	68	LER ABA 10µM
1246	267	68	LER ABA 10µM
1247	267	68	LER ABA 10µM
1248	267	68	LER ABA 10µM
1249	267	68	LER ABA 10µM
1250	267	68	LER ABA 10µM
1251	267	68	LER ABA 10µM
1252	267	68	LER ABA 10µM
1253	267	68	LER ABA 10µM
1254	267	68	LER ABA 10µM
1255	267	68	LER ABA 10µM
1256	267	68	LER ABA 10µM
1257	267	68	LER ABA 10µM
1258	267	68	LER ABA 10µM
1259	267	68	LER ABA 10µM
1260	267	69	Ler ABA 3µM	342266.0
1261	267	69	Ler ABA 3µM	352823.0
1262	267	69	Ler ABA 3µM	356478.0
1263	267	69	Ler ABA 3µM
1264	267	69	Ler ABA 3µM
1265	267	69	Ler ABA 3µM
1266	267	69	Ler ABA 3µM
1267	267	69	Ler ABA 3µM
1268	267	69	Ler ABA 3µM
1269	267	69	Ler ABA 3µM
1270	267	69	Ler ABA 3µM
1271	267	69	Ler ABA 3µM
1272	267	69	Ler ABA 3µM
1273	267	69	Ler ABA 3µM	273580.0
1274	267	70	Col-0 ABA 3 µM	270128.0
1275	267	70	Col-0 ABA 3 µM	284661.0
1276	267	70	Col-0 ABA 3 µM	292102.0
1277	267	70	Col-0 ABA 3 µM	324336.0
1278	267	70	Col-0 ABA 3 µM	346064.0
1279	267	70	Col-0 ABA 3 µM	349367.0
1280	267	70	Col-0 ABA 3 µM	385401.0
1281	267	70	Col-0 ABA 3 µM	385401.0
1282	267	70	Col-0 ABA 3 µM
1283	267	70	Col-0 ABA 3 µM
1284	267	70	Col-0 ABA 3 µM
1285	267	70	Col-0 ABA 3 µM
1286	267	70	Col-0 ABA 3 µM
1287	267	70	Col-0 ABA 3 µM
1288	267	70	Col-0 ABA 3 µM
1289	267	70	Col-0 ABA 3 µM
1290	267	70	Col-0 ABA 3 µM	266855.0
1291	267	71	Col-0 ABA 1 µM	100796.0
1292	267	71	Col-0 ABA 1 µM	104243.0
1293	267	71	Col-0 ABA 1 µM	115160.0
1294	267	71	Col-0 ABA 1 µM	122631.0
1295	267	71	Col-0 ABA 1 µM	122631.0
1296	267	71	Col-0 ABA 1 µM	125882.0
1297	267	71	Col-0 ABA 1 µM	129833.0
1298	267	71	Col-0 ABA 1 µM	133401.0
1299	267	71	Col-0 ABA 1 µM	140655.0
1300	267	71	Col-0 ABA 1 µM	158310.0
1301	267	71	Col-0 ABA 1 µM	165842.0
1302	267	71	Col-0 ABA 1 µM	172714.0
1303	267	71	Col-0 ABA 1 µM	266574.0
1304	267	71	Col-0 ABA 1 µM	284584.0
1305	267	71	Col-0 ABA 1 µM	313372.0
1306	267	71	Col-0 ABA 1 µM
1307	267	71	Col-0 ABA 1 µM	86450.0
1308	267	72	Ler ABA 1 µM	133223.0
1309	267	72	Ler ABA 1 µM	144188.0
1310	267	72	Ler ABA 1 µM	151134.0
1311	267	72	Ler ABA 1 µM	158514.0
1312	267	72	Ler ABA 1 µM	179971.0
1313	267	72	Ler ABA 1 µM	201794.0
1314	267	72	Ler ABA 1 µM	205276.0
1315	267	72	Ler ABA 1 µM	212382.0
1316	267	72	Ler ABA 1 µM	284392.0
1317	267	72	Ler ABA 1 µM	367465.0
1318	267	72	Ler ABA 1 µM	374506.0
1319	267	72	Ler ABA 1 µM	396093.0
1320	267	72	Ler ABA 1 µM
1321	267	72	Ler ABA 1 µM	129789.0
1322	267	73	Col-0 ABA 3 µM
1323	267	73	Col-0 ABA 3 µM
1324	267	73	Col-0 ABA 3 µM
1325	267	73	Col-0 ABA 3 µM
1326	267	73	Col-0 ABA 3 µM
1327	267	73	Col-0 ABA 3 µM
1328	267	73	Col-0 ABA 3 µM
1329	267	73	Col-0 ABA 3 µM
1330	267	73	Col-0 ABA 3 µM
1331	267	73	Col-0 ABA 3 µM
1332	267	73	Col-0 ABA 3 µM
1333	267	73	Col-0 ABA 3 µM
1334	267	73	Col-0 ABA 3 µM
1335	267	73	Col-0 ABA 3 µM
1336	267	73	Col-0 ABA 3 µM
1337	267	73	Col-0 ABA 3 µM	252571.0
1338	267	74	Ler ABA 1 µM	165519.0
1339	267	74	Ler ABA 1 µM	287856.0
1340	267	74	Ler ABA 1 µM	291450.0
1341	267	74	Ler ABA 1 µM	295127.0
1342	267	74	Ler ABA 1 µM	295127.0
1343	267	74	Ler ABA 1 µM	298882.0
1344	267	74	Ler ABA 1 µM	306105.0
1345	267	74	Ler ABA 1 µM	334950.0
1346	267	74	Ler ABA 1 µM	356695.0
1347	267	74	Ler ABA 1 µM
1348	267	74	Ler ABA 1 µM
1349	267	74	Ler ABA 1 µM
1350	267	74	Ler ABA 1 µM
1351	267	74	Ler ABA 1 µM
1352	267	74	Ler ABA 1 µM	162008.0
1353	267	75	Col-0 ABA 3 µM	97209.0
1354	267	75	Col-0 ABA 3 µM	133083.0
1355	267	75	Col-0 ABA 3 µM	154815.0
1356	267	75	Col-0 ABA 3 µM	223178.0
1357	267	75	Col-0 ABA 3 µM	374693.0
1358	267	75	Col-0 ABA 3 µM	378152.0
1359	267	75	Col-0 ABA 3 µM
1360	267	75	Col-0 ABA 3 µM
1361	267	75	Col-0 ABA 3 µM
1362	267	75	Col-0 ABA 3 µM
1363	267	75	Col-0 ABA 3 µM
1364	267	75	Col-0 ABA 3 µM
1365	267	75	Col-0 ABA 3 µM
1366	267	75	Col-0 ABA 3 µM	79165.0
1367	267	76	Ler ABA 1 µM	183835.0
1368	267	76	Ler ABA 1 µM	190907.0
1369	267	76	Ler ABA 1 µM	190907.0
1370	267	76	Ler ABA 1 µM	234301.0
1371	267	76	Ler ABA 1 µM
1372	267	76	Ler ABA 1 µM
1373	267	76	Ler ABA 1 µM
1374	267	76	Ler ABA 1 µM
1375	267	76	Ler ABA 1 µM
1376	267	76	Ler ABA 1 µM
1377	267	76	Ler ABA 1 µM
1378	267	76	Ler ABA 1 µM
1379	267	76	Ler ABA 1 µM
1380	267	76	Ler ABA 1 µM
1381	267	76	Ler ABA 1 µM
1382	267	76	Ler ABA 1 µM
1383	267	76	Ler ABA 1 µM
1384	267	76	Ler ABA 1 µM
1385	267	76	Ler ABA 1 µM
1386	267	76	Ler ABA 1 µM	151078.0
1387	267	77	Ler ABA 1 µM	155333.0
1388	267	77	Ler ABA 1 µM	180263.0
1389	267	77	Ler ABA 1 µM	180263.0
1390	267	77	Ler ABA 1 µM	187695.0
1391	267	77	Ler ABA 1 µM	212847.0
1392	267	77	Ler ABA 1 µM	223691.0
1393	267	77	Ler ABA 1 µM
1394	267	77	Ler ABA 1 µM
1395	267	77	Ler ABA 1 µM
1396	267	77	Ler ABA 1 µM
1397	267	77	Ler ABA 1 µM
1398	267	77	Ler ABA 1 µM
1399	267	77	Ler ABA 1 µM
1400	267	77	Ler ABA 1 µM
1401	267	77	Ler ABA 1 µM
1402	267	77	Ler ABA 1 µM
1403	267	77	Ler ABA 1 µM
1404	267	77	Ler ABA 1 µM	151590.0
1405	267	78	Disqualified	118567.0
1406	267	78	Disqualified	122209.0
1407	267	78	Disqualified	129741.0
1408	267	78	Disqualified	136731.0
1409	267	78	Disqualified	147457.0
1410	267	78	Disqualified	158479.0
1411	267	78	Disqualified	162052.0
1412	267	78	Disqualified	169127.0
1413	267	78	Disqualified	169127.0
1414	267	78	Disqualified	169127.0
1415	267	78	Disqualified	176372.0
1416	267	78	Disqualified	176372.0
1417	267	78	Disqualified	180176.0
1418	267	78	Disqualified	197857.0
1419	267	78	Disqualified	230559.0
1420	267	78	Disqualified	281116.0
1421	267	78	Disqualified
1422	267	78	Disqualified
1423	267	78	Disqualified
1424	267	78	Disqualified	104486.0
1425	267	79	Ler ABA 3µM	252241.0
1426	267	79	Ler ABA 3µM
1427	267	79	Ler ABA 3µM
1428	267	79	Ler ABA 3µM
1429	267	79	Ler ABA 3µM
1430	267	79	Ler ABA 3µM
1431	267	79	Ler ABA 3µM
1432	267	79	Ler ABA 3µM
1433	267	79	Ler ABA 3µM
1434	267	79	Ler ABA 3µM
1435	267	79	Ler ABA 3µM
1436	267	79	Ler ABA 3µM
1437	267	79	Ler ABA 3µM
1438	267	79	Ler ABA 3µM
1439	267	79	Ler ABA 3µM
1440	267	79	Ler ABA 3µM
1441	267	79	Ler ABA 3µM
1442	267	79	Ler ABA 3µM
1443	267	79	Ler ABA 3µM
1444	267	79	Ler ABA 3µM
1445	267	79	Ler ABA 3µM
1446	267	79	Ler ABA 3µM
1447	267	79	Ler ABA 3µM
1448	267	79	Ler ABA 3µM
1449	267	79	Ler ABA 3µM
1450	267	79	Ler ABA 3µM
1451	267	79	Ler ABA 3µM
1452	267	79	Ler ABA 3µM
1453	267	79	Ler ABA 3µM	230599.0
1454	267	80	Col-0 ABA 1 µM	115281.0
1455	267	80	Col-0 ABA 1 µM	119033.0
1456	267	80	Col-0 ABA 1 µM	126052.0
1457	267	80	Col-0 ABA 1 µM	126052.0
1458	267	80	Col-0 ABA 1 µM	129915.0
1459	267	80	Col-0 ABA 1 µM	133231.0
1460	267	80	Col-0 ABA 1 µM	144219.0
1461	267	80	Col-0 ABA 1 µM	147966.0
1462	267	80	Col-0 ABA 1 µM	147966.0
1463	267	80	Col-0 ABA 1 µM	165851.0
1464	267	80	Col-0 ABA 1 µM	180276.0
1465	267	80	Col-0 ABA 1 µM	208901.0
1466	267	80	Col-0 ABA 1 µM	270225.0
1467	267	80	Col-0 ABA 1 µM
1468	267	80	Col-0 ABA 1 µM	111900.0
1469	267	81	LER ABA 10µM
1470	267	81	LER ABA 10µM
1471	267	81	LER ABA 10µM
1472	267	81	LER ABA 10µM
1473	267	81	LER ABA 10µM
1474	267	81	LER ABA 10µM
1475	267	81	LER ABA 10µM
1476	267	81	LER ABA 10µM
1477	267	81	LER ABA 10µM
1478	267	81	LER ABA 10µM
1479	267	81	LER ABA 10µM
1480	267	81	LER ABA 10µM
1481	267	81	LER ABA 10µM
1482	267	81	LER ABA 10µM
1483	267	81	LER ABA 10µM
1484	267	81	LER ABA 10µM
1485	267	81	LER ABA 10µM
1486	267	81	LER ABA 10µM
1487	267	81	LER ABA 10µM
1488	267	81	LER ABA 10µM
1489	267	81	LER ABA 10µM
1490	267	81	LER ABA 10µM
1491	267	82	Col-0 ABA 1 µM	108250.0
1492	267	82	Col-0 ABA 1 µM	111580.0
1493	267	82	Col-0 ABA 1 µM	118999.0
1494	267	82	Col-0 ABA 1 µM	122719.0
1495	267	82	Col-0 ABA 1 µM	133163.0
1496	267	82	Col-0 ABA 1 µM	136844.0
1497	267	82	Col-0 ABA 1 µM	136844.0
1498	267	82	Col-0 ABA 1 µM	140709.0
1499	267	82	Col-0 ABA 1 µM	140709.0
1500	267	82	Col-0 ABA 1 µM	144224.0
1501	267	82	Col-0 ABA 1 µM	147784.0
1502	267	82	Col-0 ABA 1 µM	154929.0
1503	267	82	Col-0 ABA 1 µM	158672.0
1504	267	82	Col-0 ABA 1 µM	161992.0
1505	267	82	Col-0 ABA 1 µM	187531.0
1506	267	82	Col-0 ABA 1 µM	201878.0
1507	267	82	Col-0 ABA 1 µM	262928.0
1508	267	82	Col-0 ABA 1 µM	273681.0
1509	267	82	Col-0 ABA 1 µM
1510	267	82	Col-0 ABA 1 µM	104543.0
1511	267	83	Col-0 ABA 3 µM	100760.0
1512	267	83	Col-0 ABA 3 µM	108137.0
1513	267	83	Col-0 ABA 3 µM	115403.0
1514	267	83	Col-0 ABA 3 µM	165768.0
1515	267	83	Col-0 ABA 3 µM	205254.0
1516	267	83	Col-0 ABA 3 µM	226772.0
1517	267	83	Col-0 ABA 3 µM
1518	267	83	Col-0 ABA 3 µM
1519	267	83	Col-0 ABA 3 µM
1520	267	83	Col-0 ABA 3 µM
1521	267	83	Col-0 ABA 3 µM
1522	267	83	Col-0 ABA 3 µM
1523	267	83	Col-0 ABA 3 µM
1524	267	83	Col-0 ABA 3 µM
1525	267	83	Col-0 ABA 3 µM
1526	267	83	Col-0 ABA 3 µM
1527	267	83	Col-0 ABA 3 µM
1528	267	83	Col-0 ABA 3 µM
1529	267	83	Col-0 ABA 3 µM
1530	267	83	Col-0 ABA 3 µM
1531	267	83	Col-0 ABA 3 µM	89969.0
1532	267	84	Ler ABA 1 µM	151243.0
1533	267	84	Ler ABA 1 µM	151243.0
1534	267	84	Ler ABA 1 µM	154733.0
1535	267	84	Ler ABA 1 µM	158540.0
1536	267	84	Ler ABA 1 µM	172878.0
1537	267	84	Ler ABA 1 µM	176602.0
1538	267	84	Ler ABA 1 µM	183675.0
1539	267	84	Ler ABA 1 µM	194422.0
1540	267	84	Ler ABA 1 µM	223573.0
1541	267	84	Ler ABA 1 µM	230563.0
1542	267	84	Ler ABA 1 µM	309738.0
1543	267	84	Ler ABA 1 µM	317053.0
1544	267	84	Ler ABA 1 µM
1545	267	84	Ler ABA 1 µM
1546	267	84	Ler ABA 1 µM
1547	267	84	Ler ABA 1 µM
1548	267	84	Ler ABA 1 µM	122487.0
1549	267	85	Col-0 ABA 1 µM	259245.0
1550	267	85	Col-0 ABA 1 µM	313202.0
1551	267	85	Col-0 ABA 1 µM	389069.0
1552	267	85	Col-0 ABA 1 µM
1553	267	85	Col-0 ABA 1 µM
1554	267	85	Col-0 ABA 1 µM
1555	267	85	Col-0 ABA 1 µM
1556	267	85	Col-0 ABA 1 µM
1557	267	85	Col-0 ABA 1 µM
1558	267	85	Col-0 ABA 1 µM
1559	267	85	Col-0 ABA 1 µM
1560	267	85	Col-0 ABA 1 µM
1561	267	85	Col-0 ABA 1 µM	158266.0
1562	267	86	Col-0 ABA 10 µM
1563	267	86	Col-0 ABA 10 µM
1564	267	86	Col-0 ABA 10 µM
1565	267	86	Col-0 ABA 10 µM
1566	267	86	Col-0 ABA 10 µM
1567	267	86	Col-0 ABA 10 µM
1568	267	86	Col-0 ABA 10 µM
1569	267	86	Col-0 ABA 10 µM
1570	267	86	Col-0 ABA 10 µM
1571	267	86	Col-0 ABA 10 µM
1572	267	86	Col-0 ABA 10 µM
1573	267	86	Col-0 ABA 10 µM
1574	267	86	Col-0 ABA 10 µM
1575	267	86	Col-0 ABA 10 µM
1576	267	86	Col-0 ABA 10 µM
1577	267	86	Col-0 ABA 10 µM
1578	267	86	Col-0 ABA 10 µM
1579	267	86	Col-0 ABA 10 µM
1580	267	86	Col-0 ABA 10 µM
1581	267	86	Col-0 ABA 10 µM
1582	267	87	Ler ABA 1 µM	208888.0
1583	267	87	Ler ABA 1 µM	208888.0
1584	267	87	Ler ABA 1 µM	212434.0
1585	267	87	Ler ABA 1 µM	226860.0
1586	267	87	Ler ABA 1 µM	251993.0
1587	267	87	Ler ABA 1 µM
1588	267	87	Ler ABA 1 µM
1589	267	87	Ler ABA 1 µM
1590	267	87	Ler ABA 1 µM
1591	267	87	Ler ABA 1 µM
1592	267	87	Ler ABA 1 µM
1593	267	87	Ler ABA 1 µM
1594	267	87	Ler ABA 1 µM
1595	267	87	Ler ABA 1 µM
1596	267	87	Ler ABA 1 µM
1597	267	87	Ler ABA 1 µM
1598	267	87	Ler ABA 1 µM
1599	267	87	Ler ABA 1 µM
1600	267	87	Ler ABA 1 µM
1601	267	87	Ler ABA 1 µM
1602	267	87	Ler ABA 1 µM
1603	267	87	Ler ABA 1 µM
1604	267	87	Ler ABA 1 µM
1605	267	87	Ler ABA 1 µM
1606	267	87	Ler ABA 1 µM	194480.0
1607	267	88	Col-0 ABA 1 µM	147458.0
1608	267	88	Col-0 ABA 1 µM	165602.0
1609	267	88	Col-0 ABA 1 µM	194484.0
1610	267	88	Col-0 ABA 1 µM	201786.0
1611	267	88	Col-0 ABA 1 µM	208697.0
1612	267	88	Col-0 ABA 1 µM	226972.0
1613	267	88	Col-0 ABA 1 µM	298704.0
1614	267	88	Col-0 ABA 1 µM
1615	267	88	Col-0 ABA 1 µM
1616	267	88	Col-0 ABA 1 µM
1617	267	88	Col-0 ABA 1 µM
1618	267	88	Col-0 ABA 1 µM
1619	267	88	Col-0 ABA 1 µM
1620	267	88	Col-0 ABA 1 µM
1621	267	88	Col-0 ABA 1 µM
1622	267	88	Col-0 ABA 1 µM
1623	267	88	Col-0 ABA 1 µM
1624	267	88	Col-0 ABA 1 µM	136822.0
1625	267	89	Col-0 ABA 1 µM	226895.0
1626	267	89	Col-0 ABA 1 µM	226895.0
1627	267	89	Col-0 ABA 1 µM	270238.0
1628	267	89	Col-0 ABA 1 µM
1629	267	89	Col-0 ABA 1 µM
1630	267	89	Col-0 ABA 1 µM
1631	267	89	Col-0 ABA 1 µM
1632	267	89	Col-0 ABA 1 µM
1633	267	89	Col-0 ABA 1 µM
1634	267	89	Col-0 ABA 1 µM
1635	267	89	Col-0 ABA 1 µM
1636	267	89	Col-0 ABA 1 µM
1637	267	89	Col-0 ABA 1 µM
1638	267	89	Col-0 ABA 1 µM
1639	267	89	Col-0 ABA 1 µM
1640	267	89	Col-0 ABA 1 µM	201712.0
1641	267	90	Col-0 ABA 10 µM
1642	267	90	Col-0 ABA 10 µM
1643	267	90	Col-0 ABA 10 µM
1644	267	90	Col-0 ABA 10 µM
1645	267	90	Col-0 ABA 10 µM
1646	267	90	Col-0 ABA 10 µM
1647	267	90	Col-0 ABA 10 µM
1648	267	90	Col-0 ABA 10 µM
1649	267	90	Col-0 ABA 10 µM
1650	267	90	Col-0 ABA 10 µM
1651	267	90	Col-0 ABA 10 µM
1652	267	90	Col-0 ABA 10 µM
1653	267	90	Col-0 ABA 10 µM
1654	267	90	Col-0 ABA 10 µM
1655	267	91	Col-0 ABA 1 µM	118885.0
1656	267	91	Col-0 ABA 1 µM	183953.0
1657	267	91	Col-0 ABA 1 µM	241585.0
1658	267	91	Col-0 ABA 1 µM	248638.0
1659	267	91	Col-0 ABA 1 µM	292060.0
1660	267	91	Col-0 ABA 1 µM	306210.0
1661	267	91	Col-0 ABA 1 µM	367405.0
1662	267	91	Col-0 ABA 1 µM
1663	267	91	Col-0 ABA 1 µM
1664	267	91	Col-0 ABA 1 µM
1665	267	91	Col-0 ABA 1 µM
1666	267	91	Col-0 ABA 1 µM
1667	267	91	Col-0 ABA 1 µM
1668	267	91	Col-0 ABA 1 µM	104642.0
1669	267	92	Ler No ABA	108384.0
1670	267	92	Ler No ABA	122796.0
1671	267	92	Ler No ABA	137057.0
1672	267	92	Ler No ABA	144341.0
1673	267	92	Ler No ABA	148109.0
1674	267	92	Ler No ABA	155298.0
1675	267	92	Ler No ABA	155298.0
1676	267	92	Ler No ABA	162148.0
1677	267	92	Ler No ABA	180554.0
1678	267	92	Ler No ABA	184048.0
1679	267	92	Ler No ABA	184048.0
1680	267	92	Ler No ABA	184048.0
1681	267	92	Ler No ABA	223543.0
1682	267	92	Ler No ABA	223543.0
1683	267	92	Ler No ABA	263092.0
1684	267	92	Ler No ABA	284823.0
1685	267	92	Ler No ABA
1686	267	92	Ler No ABA	101052.0
1687	267	93	Col-0 No ABA	101117.0
1688	267	93	Col-0 No ABA	101117.0
1689	267	93	Col-0 No ABA	104355.0
1690	267	93	Col-0 No ABA	104355.0
1691	267	93	Col-0 No ABA	104355.0
1692	267	93	Col-0 No ABA	108293.0
1693	267	93	Col-0 No ABA	118985.0
1694	267	93	Col-0 No ABA	122761.0
1695	267	93	Col-0 No ABA	122761.0
1696	267	93	Col-0 No ABA	126082.0
1697	267	93	Col-0 No ABA	126082.0
1698	267	93	Col-0 No ABA	126082.0
1699	267	93	Col-0 No ABA	129732.0
1700	267	93	Col-0 No ABA	129732.0
1701	267	93	Col-0 No ABA	144202.0
1702	267	93	Col-0 No ABA	75544.0
1703	267	94	Ler No ABA	108346.0
1704	267	94	Ler No ABA	111605.0
1705	267	94	Ler No ABA	115408.0
1706	267	94	Ler No ABA	119202.0
1707	267	94	Ler No ABA	126399.0
1708	267	94	Ler No ABA	126399.0
1709	267	94	Ler No ABA	126399.0
1710	267	94	Ler No ABA	151499.0
1711	267	94	Ler No ABA	158606.0
1712	267	94	Ler No ABA	162122.0
1713	267	94	Ler No ABA	162122.0
1714	267	94	Ler No ABA	173227.0
1715	267	94	Ler No ABA	173227.0
1716	267	94	Ler No ABA	173227.0
1717	267	94	Ler No ABA	176533.0
1718	267	94	Ler No ABA	194771.0
1719	267	94	Ler No ABA	198287.0
1720	267	94	Ler No ABA	209088.0
1721	267	94	Ler No ABA
1722	267	94	Ler No ABA
1723	267	94	Ler No ABA	108346.0
1724	267	95	LER ABA 10µM
1725	267	95	LER ABA 10µM
1726	267	95	LER ABA 10µM
1727	267	95	LER ABA 10µM
1728	267	95	LER ABA 10µM
1729	267	95	LER ABA 10µM
1730	267	95	LER ABA 10µM
1731	267	95	LER ABA 10µM
1732	267	95	LER ABA 10µM
1733	267	95	LER ABA 10µM
1734	267	95	LER ABA 10µM
1735	267	95	LER ABA 10µM
1736	267	95	LER ABA 10µM
1737	267	95	LER ABA 10µM
1738	267	95	LER ABA 10µM	241364.0
1739	267	96	Col-0 No ABA	86410.0
1740	267	96	Col-0 No ABA	93768.0
1741	267	96	Col-0 No ABA	93768.0
1742	267	96	Col-0 No ABA	97310.0
1743	267	96	Col-0 No ABA	101131.0
1744	267	96	Col-0 No ABA	104481.0
1745	267	96	Col-0 No ABA	104481.0
1746	267	96	Col-0 No ABA	108180.0
1747	267	96	Col-0 No ABA	111975.0
1748	267	96	Col-0 No ABA	111975.0
1749	267	96	Col-0 No ABA	115517.0
1750	267	96	Col-0 No ABA	119168.0
1751	267	96	Col-0 No ABA	122431.0
1752	267	96	Col-0 No ABA	126208.0
1753	267	96	Col-0 No ABA	129664.0
1754	267	96	Col-0 No ABA	129664.0
1755	267	96	Col-0 No ABA	129664.0
1756	267	96	Col-0 No ABA	133323.0
1757	267	96	Col-0 No ABA	86410.0
